# Supplementary material for: STAT3 Mediated miR-30a-5p Inhibition Enhances Proliferation and Inhibits Apoptosis in Colorectal Cancer Cells
Source: Int J Mol Sci. 2020 Oct 3;21(19):7315. doi: 10.3390/ijms21197315 (PMC7583989; doi:10.3390/ijms21197315)
Supplement: Supplementary file 1 [file ijms-21-07315-s001.zip]

Archive with 6 entries (5 files):
- ijms-933574-sup/
- ijms-933574-sup/ijms-933574-sup-proof done.docx
- ijms-933574-sup/Table S1. HCT116CSCvsHCT116.xlsx
- ijms-933574-sup/Table S2. HT29CSCvsHT29Luc.xlsx
- Table S1. HCT116CSCvsHCT116.xlsx
- Table S2. HT29CSCvsHT29Luc.xlsx
