# Supplementary material for: STAT3 Mediated miR-30a-5p Inhibition Enhances Proliferation and Inhibits Apoptosis in Colorectal Cancer Cells
Source: Int J Mol Sci. 2020 Oct 3;21(19):7315. doi: 10.3390/ijms21197315 (PMC7583989; doi:10.3390/ijms21197315)
Supplement: Supplementary file 1 [file ijms-21-07315-s001.zip › ijms-933574-sup/Table S1. HCT116CSCvsHCT116.xlsx]

## Sheet: H116CSCvsH116.DEG
Gene_id	readcount_H116CSC	readcount_H116	log2.Fold_change.	pvalue	qvalue	Associated Gene Name	genetype	Description
ENSG00000162645	18.6105	0	5.234	5.09e-06	7.48e-05	GBP2	protein_coding	guanylate binding protein 2, interferon-inducible [Source:HGNC Symbol;Acc:4183]
ENSG00000212724	154.242	5.14268	4.9065	6.73e-39	1.31e-36	KRTAP2-3	protein_coding	keratin associated protein 2-3 [Source:HGNC Symbol;Acc:18906]
ENSG00000248323	42.9545	1.48346	4.8558	6.2e-12	2.11e-10	LUCAT1	lincRNA	-
ENSG00000140678	37.503	1.48346	4.66	1.73e-10	4.87e-09	ITGAX	protein_coding	integrin, alpha X (complement component 3 receptor 4 subunit) [Source:HGNC Symbol;Acc:6152]
ENSG00000249992	368.826	16.3181	4.4984	5.01e-88	3.71e-85	TMEM158	protein_coding	transmembrane protein 158 (gene/pseudogene) [Source:HGNC Symbol;Acc:30293]
ENSG00000146592	42.6726	1.97795	4.4312	1.54e-11	5.02e-10	CREB5	protein_coding	cAMP responsive element binding protein 5 [Source:HGNC Symbol;Acc:16844]
ENSG00000172638	50.098	2.37354	4.3996	2.95e-13	1.17e-11	EFEMP2	protein_coding	EGF containing fibulin-like extracellular matrix protein 2 [Source:HGNC Symbol;Acc:3219]
ENSG00000186352	55.7375	2.67024	4.3836	1.47e-14	6.7e-13	ANKRD37	protein_coding	ankyrin repeat domain 37 [Source:HGNC Symbol;Acc:29593]
ENSG00000167772	452.668	22.1531	4.3529	3.73e-106	3.55e-103	ANGPTL4	protein_coding	angiopoietin-like 4 [Source:HGNC Symbol;Acc:16039]
ENSG00000104419	2848.44	156.555	4.1854	0	0	NDRG1	protein_coding	N-myc downstream regulated 1 [Source:HGNC Symbol;Acc:7679]
ENSG00000099840	57.0534	3.56031	4.0022	2.82e-14	1.24e-12	IZUMO4	protein_coding	IZUMO family member 4 [Source:HGNC Symbol;Acc:26950]
ENSG00000124225	16.8246	1.08787	3.951	3.86e-05	0.00046177	PMEPA1	protein_coding	prostate transmembrane protein, androgen induced 1 [Source:HGNC Symbol;Acc:14107]
ENSG00000232224	12.031	0	3.9266	0.00051307	0.0045568	LINC00202-1	lincRNA	long intergenic non-protein coding RNA 202-1 [Source:HGNC Symbol;Acc:24672]
ENSG00000181126	14.9448	0	3.9176	0.00010924	0.001176	HLA-V	transcribed_unprocessed_pseudogene	major histocompatibility complex, class I, V (pseudogene) [Source:HGNC Symbol;Acc:23482]
ENSG00000169429	94.3684	6.32945	3.8982	2.78e-22	2.38e-20	CXCL8	protein_coding	interleukin 8 [Source:HGNC Symbol;Acc:6025]
ENSG00000261087	18.5165	1.38457	3.7413	2.18e-05	0.0002759	KB-1460A1.5	lincRNA	-
ENSG00000198520	13.7229	1.08787	3.657	0.00028599	0.0027421	C1orf228	protein_coding	chromosome 1 open reading frame 228 [Source:HGNC Symbol;Acc:34345]
ENSG00000146674	43.9885	3.65921	3.5875	1.1e-10	3.18e-09	IGFBP3	protein_coding	insulin-like growth factor binding protein 3 [Source:HGNC Symbol;Acc:5472]
ENSG00000187837	90.1387	7.51622	3.5841	2.62e-20	1.94e-18	HIST1H1C	protein_coding	histone cluster 1, H1c [Source:HGNC Symbol;Acc:4716]
ENSG00000197461	239.023	19.9773	3.5807	4.6e-51	1.44e-48	PDGFA	protein_coding	platelet-derived growth factor alpha polypeptide [Source:HGNC Symbol;Acc:8799]
ENSG00000179862	20.0204	1.68126	3.5739	1.38e-05	0.00018347	CITED4	protein_coding	Cbp/p300-interacting transactivator, with Glu/Asp-rich carboxy-terminal domain, 4 [Source:HGNC Symbol;Acc:18696]
ENSG00000121966	13.4409	1.18677	3.5015	0.00040639	0.0037013	CXCR4	protein_coding	chemokine (C-X-C motif) receptor 4 [Source:HGNC Symbol;Acc:2561]
ENSG00000242866	12.971	1.18677	3.4502	0.00055088	0.0048581	STRC	protein_coding	stereocilin [Source:HGNC Symbol;Acc:16035]
ENSG00000172183	19.5504	1.87905	3.3791	2.57e-05	0.00032208	ISG20	protein_coding	interferon stimulated exonuclease gene 20kDa [Source:HGNC Symbol;Acc:6130]
ENSG00000135245	186.199	18.395	3.3395	3.13e-38	5.75e-36	HILPDA	protein_coding	hypoxia inducible lipid droplet-associated [Source:HGNC Symbol;Acc:28859]
ENSG00000147689	17.0126	1.68126	3.339	9.33e-05	0.0010202	FAM83A	protein_coding	family with sequence similarity 83, member A [Source:HGNC Symbol;Acc:28210]
ENSG00000240038	16.5427	1.68126	3.2986	0.00012575	0.0013265	AMY2B	protein_coding	amylase, alpha 2B (pancreatic) [Source:HGNC Symbol;Acc:478]
ENSG00000109107	349.276	35.8998	3.2823	3.14e-69	1.74e-66	ALDOC	protein_coding	aldolase C, fructose-bisphosphate [Source:HGNC Symbol;Acc:418]
ENSG00000166126	19.1745	1.97795	3.2771	3.83e-05	0.00045781	AMN	protein_coding	amnion associated transmembrane protein [Source:HGNC Symbol;Acc:14604]
ENSG00000090238	22.5582	2.37354	3.2485	8.57e-06	0.00011958	YPEL3	protein_coding	yippee-like 3 (Drosophila) [Source:HGNC Symbol;Acc:18327]
ENSG00000124107	20.3964	2.17575	3.2287	2.43e-05	0.00030524	SLPI	protein_coding	secretory leukocyte peptidase inhibitor [Source:HGNC Symbol;Acc:11092]
ENSG00000278309	17.9526	1.97795	3.1821	8.26e-05	0.00091368	RP11-102K13.5	lincRNA	-
ENSG00000186204	27.7278	3.06583	3.177	1.01e-06	1.68e-05	CYP4F12	protein_coding	cytochrome P450, family 4, subfamily F, polypeptide 12 [Source:HGNC Symbol;Acc:18857]
ENSG00000026652	129.334	14.439	3.163	5.64e-26	5.97e-24	AGPAT4	protein_coding	1-acylglycerol-3-phosphate O-acyltransferase 4 [Source:HGNC Symbol;Acc:20885]
ENSG00000145244	18.7985	2.17575	3.111	6.6e-05	0.00075015	CORIN	protein_coding	corin, serine peptidase [Source:HGNC Symbol;Acc:19012]
ENSG00000181652	26.8818	3.36252	2.999	2.66e-06	4.12e-05	ATG9B	protein_coding	autophagy related 9B [Source:HGNC Symbol;Acc:21899]
ENSG00000134107	382.079	48.6576	2.9731	1.3e-69	7.46e-67	BHLHE40	protein_coding	basic helix-loop-helix family, member e40 [Source:HGNC Symbol;Acc:1046]
ENSG00000103089	62.9749	8.1096	2.9571	9.2e-13	3.4e-11	FA2H	protein_coding	fatty acid 2-hydroxylase [Source:HGNC Symbol;Acc:21197]
ENSG00000095752	15.7907	2.07685	2.9266	0.00037159	0.0034297	IL11	protein_coding	interleukin 11 [Source:HGNC Symbol;Acc:5966]
ENSG00000129757	69.1784	9.09858	2.9266	9.31e-14	3.94e-12	CDKN1C	protein_coding	cyclin-dependent kinase inhibitor 1C (p57, Kip2) [Source:HGNC Symbol;Acc:1786]
ENSG00000169031	24.626	3.26362	2.9156	9.1e-06	0.00012652	COL4A3	protein_coding	collagen, type IV, alpha 3 (Goodpasture antigen) [Source:HGNC Symbol;Acc:2204]
ENSG00000165507	35.6231	4.74708	2.9077	9.8e-08	1.94e-06	C10orf10	protein_coding	chromosome 10 open reading frame 10 [Source:HGNC Symbol;Acc:23355]
ENSG00000080031	90.7967	12.4611	2.8652	2.86e-17	1.68e-15	PTPRH	protein_coding	protein tyrosine phosphatase, receptor type, H [Source:HGNC Symbol;Acc:9672]
ENSG00000166473	30.7355	4.2526	2.8535	9.2e-07	1.54e-05	PKD1L2	polymorphic_pseudogene	Homo sapiens polycystic kidney disease 1-like 2 (PKD1L2), transcript variant 1, mRNA. [Source:RefSeq mRNA;Acc:NM_052892]
ENSG00000120129	98.786	13.7468	2.8452	1.53e-18	1.01e-16	DUSP1	protein_coding	dual specificity phosphatase 1 [Source:HGNC Symbol;Acc:3064]
ENSG00000154764	24.0621	3.36252	2.8391	1.47e-05	0.00019535	WNT7A	protein_coding	wingless-type MMTV integration site family, member 7A [Source:HGNC Symbol;Acc:12786]
ENSG00000108821	184.789	26.3068	2.8124	6.29e-33	9.53e-31	COL1A1	protein_coding	collagen, type I, alpha 1 [Source:HGNC Symbol;Acc:2197]
ENSG00000108370	19.2684	2.76913	2.7987	0.00011782	0.0012569	RGS9	protein_coding	regulator of G-protein signaling 9 [Source:HGNC Symbol;Acc:10004]
ENSG00000136883	40.2288	5.83496	2.7854	2.84e-08	6.08e-07	KIF12	protein_coding	kinesin family member 12 [Source:HGNC Symbol;Acc:21495]
ENSG00000179532	60.3431	8.80189	2.7773	1.13e-11	3.73e-10	DNHD1	protein_coding	dynein heavy chain domain 1 [Source:HGNC Symbol;Acc:26532]
ENSG00000144596	18.7045	2.76913	2.7559	0.00016605	0.0016988	GRIP2	protein_coding	glutamate receptor interacting protein 2 [Source:HGNC Symbol;Acc:23841]
ENSG00000237686	26.0359	3.85701	2.7549	8.91e-06	0.00012405	RP5-1120P11.1	antisense	-
ENSG00000114626	69.0844	10.2854	2.7478	4.94e-13	1.92e-11	ABTB1	protein_coding	ankyrin repeat and BTB (POZ) domain containing 1 [Source:HGNC Symbol;Acc:18275]
ENSG00000164949	65.6067	9.79086	2.7443	1.95e-12	6.9e-11	GEM	protein_coding	GTP binding protein overexpressed in skeletal muscle [Source:HGNC Symbol;Acc:4234]
ENSG00000175197	53.5757	8.01071	2.7416	2.05e-10	5.72e-09	DDIT3	protein_coding	DNA-damage-inducible transcript 3 [Source:HGNC Symbol;Acc:2726]
ENSG00000259976	27.6338	4.1537	2.734	5.13e-06	7.53e-05	RP11-553L6.5	lincRNA	-
ENSG00000177606	332.639	50.7345	2.7129	5.85e-56	2.09e-53	JUN	protein_coding	jun proto-oncogene [Source:HGNC Symbol;Acc:6204]
ENSG00000106089	123.036	18.7905	2.711	9.59e-22	7.96e-20	STX1A	protein_coding	syntaxin 1A (brain) [Source:HGNC Symbol;Acc:11433]
ENSG00000062524	79.7056	12.2633	2.7003	1.4e-14	6.41e-13	LTK	protein_coding	leukocyte receptor tyrosine kinase [Source:HGNC Symbol;Acc:6721]
ENSG00000158373	42.3906	6.52724	2.6992	2e-08	4.44e-07	HIST1H2BD	protein_coding	histone cluster 1, H2bd [Source:HGNC Symbol;Acc:4747]
ENSG00000122884	414.789	63.8878	2.6988	5.56e-69	3e-66	P4HA1	protein_coding	prolyl 4-hydroxylase, alpha polypeptide I [Source:HGNC Symbol;Acc:8546]
ENSG00000197978	49.91	7.71401	2.6938	1.18e-09	2.98e-08	GOLGA6L9	protein_coding	golgin A6 family-like 9 [Source:HGNC Symbol;Acc:37229]
ENSG00000213859	72.5622	11.2743	2.6862	2.4e-13	9.61e-12	KCTD11	protein_coding	potassium channel tetramerisation domain containing 11 [Source:HGNC Symbol;Acc:21302]
ENSG00000196878	400.972	62.5033	2.6815	2.47e-66	1.18e-63	LAMB3	protein_coding	laminin, beta 3 [Source:HGNC Symbol;Acc:6490]
ENSG00000247095	36.0931	5.63716	2.6787	2.49e-07	4.61e-06	MIR210HG	lincRNA	MIR210 host gene (non-protein coding) [Source:HGNC Symbol;Acc:39524]
ENSG00000170345	37.221	5.83496	2.6733	1.66e-07	3.19e-06	FOS	protein_coding	FBJ murine osteosarcoma viral oncogene homolog [Source:HGNC Symbol;Acc:3796]
ENSG00000266714	82.9953	13.1534	2.6576	6.61e-15	3.13e-13	MYO15B	protein_coding	Putative unconventional myosin-XVB [Source:UniProtKB/Swiss-Prot;Acc:Q96JP2]
ENSG00000198959	185.635	30.1638	2.6216	5.61e-31	7.8e-29	TGM2	protein_coding	transglutaminase 2 (C polypeptide, protein-glutamine-gamma-glutamyltransferase) [Source:HGNC Symbol;Acc:11778]
ENSG00000101670	46.1503	7.51622	2.6183	8.08e-09	1.87e-07	LIPG	protein_coding	lipase, endothelial [Source:HGNC Symbol;Acc:6623]
ENSG00000084710	17.5766	2.86803	2.6155	0.00037519	0.0034532	EFR3B	protein_coding	EFR3 homolog B (S. cerevisiae) [Source:HGNC Symbol;Acc:29155]
ENSG00000129946	19.3624	3.16472	2.6131	0.00019032	0.0019177	SHC2	protein_coding	SHC (Src homology 2 domain containing) transforming protein 2 [Source:HGNC Symbol;Acc:29869]
ENSG00000091536	16.9186	2.76913	2.6111	0.00048893	0.0043754	MYO15A	protein_coding	myosin XVA [Source:HGNC Symbol;Acc:7594]
ENSG00000196083	27.0698	4.45039	2.6047	1.06e-05	0.00014419	IL1RAP	protein_coding	interleukin 1 receptor accessory protein [Source:HGNC Symbol;Acc:5995]
ENSG00000138166	758.049	124.71	2.6037	3.58e-120	3.98e-117	DUSP5	protein_coding	dual specificity phosphatase 5 [Source:HGNC Symbol;Acc:3071]
ENSG00000222009	54.9856	9.19748	2.5797	4.18e-10	1.12e-08	BTBD19	protein_coding	BTB (POZ) domain containing 19 [Source:HGNC Symbol;Acc:27145]
ENSG00000111674	661.425	111.26	2.5716	8.44e-104	7.67e-101	ENO2	protein_coding	enolase 2 (gamma, neuronal) [Source:HGNC Symbol;Acc:3353]
ENSG00000187609	58.1813	9.88976	2.5565	1.59e-10	4.49e-09	EXD3	protein_coding	exonuclease 3'-5' domain containing 3 [Source:HGNC Symbol;Acc:26023]
ENSG00000141738	104.896	17.9994	2.5429	1.08e-17	6.61e-16	GRB7	protein_coding	growth factor receptor-bound protein 7 [Source:HGNC Symbol;Acc:4567]
ENSG00000059728	38.5369	6.62614	2.54	2.12e-07	3.97e-06	MXD1	protein_coding	MAX dimerization protein 1 [Source:HGNC Symbol;Acc:6761]
ENSG00000168477	43.5185	7.51622	2.5335	3.67e-08	7.68e-07	TNXB	protein_coding	tenascin XB [Source:HGNC Symbol;Acc:11976]
ENSG00000088881	65.2307	11.2743	2.5325	1.59e-11	5.17e-10	EBF4	protein_coding	early B-cell factor 4 [Source:HGNC Symbol;Acc:29278]
ENSG00000061656	28.5737	5.04378	2.5021	9.31e-06	0.00012909	SPAG4	protein_coding	sperm associated antigen 4 [Source:HGNC Symbol;Acc:11214]
ENSG00000088340	151.892	26.9001	2.4974	1.79e-24	1.73e-22	FER1L4	unitary_pseudogene	fer-1-like 4 (C. elegans) pseudogene [Source:HGNC Symbol;Acc:15801]
ENSG00000162148	18.8925	3.36252	2.4902	0.00032416	0.0030468	PPP1R32	protein_coding	protein phosphatase 1, regulatory subunit 32 [Source:HGNC Symbol;Acc:28869]
ENSG00000162772	167.87	30.5594	2.4577	1.89e-26	2.03e-24	ATF3	protein_coding	activating transcription factor 3 [Source:HGNC Symbol;Acc:785]
ENSG00000012822	147.662	26.999	2.4513	2.11e-23	1.93e-21	CALCOCO1	protein_coding	calcium binding and coiled-coil domain 1 [Source:HGNC Symbol;Acc:29306]
ENSG00000068971	100.666	18.9883	2.4064	3.68e-16	1.95e-14	PPP2R5B	protein_coding	protein phosphatase 2, regulatory subunit B', beta [Source:HGNC Symbol;Acc:9310]
ENSG00000162426	55.5495	10.4831	2.4057	1.43e-09	3.58e-08	SLC45A1	protein_coding	solute carrier family 45, member 1 [Source:HGNC Symbol;Acc:17939]
ENSG00000175155	28.7617	5.43937	2.4026	1.35e-05	0.00017994	YPEL2	protein_coding	yippee-like 2 (Drosophila) [Source:HGNC Symbol;Acc:18326]
ENSG00000105479	21.4303	4.0548	2.4019	0.00017269	0.0017586	CCDC114	protein_coding	coiled-coil domain containing 114 [Source:HGNC Symbol;Acc:26560]
ENSG00000171346	283.857	53.8992	2.3968	1.9e-42	4.41e-40	KRT15	protein_coding	keratin 15 [Source:HGNC Symbol;Acc:6421]
ENSG00000145012	110.817	21.1641	2.3885	1.66e-17	9.96e-16	LPP	protein_coding	LIM domain containing preferred translocation partner in lipoma [Source:HGNC Symbol;Acc:6679]
ENSG00000109046	326.718	62.4044	2.3883	2.06e-48	6.06e-46	WSB1	protein_coding	WD repeat and SOCS box containing 1 [Source:HGNC Symbol;Acc:19221]
ENSG00000165215	61.565	11.9666	2.3631	2.79e-10	7.61e-09	CLDN3	protein_coding	claudin 3 [Source:HGNC Symbol;Acc:2045]
ENSG00000214456	22.3702	4.35149	2.362	0.00014321	0.001491	PLIN5	protein_coding	perilipin 5 [Source:HGNC Symbol;Acc:33196]
ENSG00000169583	45.1164	8.80189	2.3578	6.86e-08	1.38e-06	CLIC3	protein_coding	chloride intracellular channel 3 [Source:HGNC Symbol;Acc:2064]
ENSG00000113916	56.2075	10.9776	2.3562	1.75e-09	4.33e-08	BCL6	protein_coding	B-cell CLL/lymphoma 6 [Source:HGNC Symbol;Acc:1001]
ENSG00000176170	50.4739	9.88976	2.3515	1.21e-08	2.76e-07	SPHK1	protein_coding	sphingosine kinase 1 [Source:HGNC Symbol;Acc:11240]
ENSG00000147883	38.3489	7.51622	2.3511	6.83e-07	1.17e-05	CDKN2B	protein_coding	cyclin-dependent kinase inhibitor 2B (p15, inhibits CDK4) [Source:HGNC Symbol;Acc:1788]
ENSG00000184731	138.451	27.3946	2.3374	5.15e-21	4.03e-19	FAM110C	protein_coding	family with sequence similarity 110, member C [Source:HGNC Symbol;Acc:33340]
ENSG00000181577	97.8461	19.3839	2.3357	2.7e-15	1.33e-13	C6orf223	protein_coding	chromosome 6 open reading frame 223 [Source:HGNC Symbol;Acc:28692]
ENSG00000132003	38.8189	7.71401	2.3312	6.59e-07	1.13e-05	ZSWIM4	protein_coding	zinc finger, SWIM-type containing 4 [Source:HGNC Symbol;Acc:25704]
ENSG00000105696	113.731	22.6475	2.3282	1.79e-17	1.07e-15	TMEM59L	protein_coding	transmembrane protein 59-like [Source:HGNC Symbol;Acc:13237]
ENSG00000143882	25.19	5.04378	2.3203	6.45e-05	0.00073592	ATP6V1C2	protein_coding	ATPase, H+ transporting, lysosomal 42kDa, V1 subunit C2 [Source:HGNC Symbol;Acc:18264]
ENSG00000126583	19.4564	3.9559	2.2982	0.00047758	0.0042873	PRKCG	protein_coding	protein kinase C, gamma [Source:HGNC Symbol;Acc:9402]
ENSG00000119547	49.064	10.0876	2.2821	3.29e-08	6.96e-07	ONECUT2	protein_coding	one cut homeobox 2 [Source:HGNC Symbol;Acc:8139]
ENSG00000138764	58.8393	12.1644	2.2741	1.55e-09	3.89e-08	CCNG2	protein_coding	cyclin G2 [Source:HGNC Symbol;Acc:1593]
ENSG00000181513	26.7878	5.53827	2.2741	4.61e-05	0.00054176	ACBD4	protein_coding	acyl-CoA binding domain containing 4 [Source:HGNC Symbol;Acc:23337]
ENSG00000281344	22.9342	4.74708	2.2724	0.00016421	0.0016846	HELLPAR	macro_lncRNA	-
ENSG00000148926	308.107	63.9867	2.2676	2.65e-43	6.53e-41	ADM	protein_coding	adrenomedullin [Source:HGNC Symbol;Acc:259]
ENSG00000091592	59.0272	12.2633	2.267	1.56e-09	3.91e-08	NLRP1	protein_coding	NLR family, pyrin domain containing 1 [Source:HGNC Symbol;Acc:14374]
ENSG00000134013	195.598	40.7458	2.2632	4.72e-28	5.76e-26	LOXL2	protein_coding	lysyl oxidase-like 2 [Source:HGNC Symbol;Acc:6666]
ENSG00000154265	44.4584	9.29637	2.2577	1.71e-07	3.27e-06	ABCA5	protein_coding	ATP-binding cassette, sub-family A (ABC1), member 5 [Source:HGNC Symbol;Acc:35]
ENSG00000224081	147.474	30.8561	2.2568	1.74e-21	1.42e-19	LINC01057	lincRNA	-
ENSG00000185043	290.155	60.9209	2.2518	1.42e-40	3.01e-38	CIB1	protein_coding	calcium and integrin binding 1 (calmyrin) [Source:HGNC Symbol;Acc:16920]
ENSG00000112379	85.7211	17.9994	2.2517	4.22e-13	1.65e-11	ARFGEF3	protein_coding	KIAA1244 [Source:HGNC Symbol;Acc:21213]
ENSG00000164463	21.5243	4.54929	2.2423	0.00029065	0.0027809	CREBRF	protein_coding	CREB3 regulatory factor [Source:HGNC Symbol;Acc:24050]
ENSG00000110195	23.7801	5.04378	2.2372	0.00014252	0.0014846	FOLR1	protein_coding	folate receptor 1 (adult) [Source:HGNC Symbol;Acc:3791]
ENSG00000123240	132.341	28.0869	2.2363	2.92e-19	2.04e-17	OPTN	protein_coding	optineurin [Source:HGNC Symbol;Acc:17142]
ENSG00000130522	597.886	126.985	2.2352	4.85e-81	3.34e-78	JUND	protein_coding	jun D proto-oncogene [Source:HGNC Symbol;Acc:6206]
ENSG00000163683	64.1968	13.6479	2.2338	4.25e-10	1.13e-08	SMIM14	protein_coding	small integral membrane protein 14 [Source:HGNC Symbol;Acc:27321]
ENSG00000130558	26.0359	5.53827	2.233	7.01e-05	0.00078926	OLFM1	protein_coding	olfactomedin 1 [Source:HGNC Symbol;Acc:17187]
ENSG00000257732	25.5659	5.43937	2.2327	8.16e-05	0.00090513	RP11-818F20.5	antisense	-
ENSG00000188897	53.1997	11.3732	2.2258	1.4e-08	3.17e-07	CTD-3088G3.8	protein_coding	Protein LOC388210 [Source:UniProtKB/TrEMBL;Acc:I3L099]
ENSG00000185507	44.5524	9.59307	2.2154	2.25e-07	4.18e-06	IRF7	protein_coding	interferon regulatory factor 7 [Source:HGNC Symbol;Acc:6122]
ENSG00000130589	234.323	51.1301	2.1963	3.23e-32	4.79e-30	HELZ2	protein_coding	helicase with zinc finger 2, transcriptional coactivator [Source:HGNC Symbol;Acc:30021]
ENSG00000012171	297.58	65.0746	2.1931	2.17e-40	4.52e-38	SEMA3B	protein_coding	sema domain, immunoglobulin domain (Ig), short basic domain, secreted, (semaphorin) 3B [Source:HGNC Symbol;Acc:10724]
ENSG00000182809	112.791	24.7244	2.1896	2.76e-16	1.5e-14	CRIP2	protein_coding	cysteine-rich protein 2 [Source:HGNC Symbol;Acc:2361]
ENSG00000226380	39.6648	8.70299	2.1883	1.23e-06	2.01e-05	AC058791.1	lincRNA	-
ENSG00000092096	53.1997	11.7688	2.1764	2.14e-08	4.71e-07	SLC22A17	protein_coding	solute carrier family 22, member 17 [Source:HGNC Symbol;Acc:23095]
ENSG00000185567	558.973	125.303	2.1574	6.1e-73	3.7e-70	AHNAK2	protein_coding	AHNAK nucleoprotein 2 [Source:HGNC Symbol;Acc:20125]
ENSG00000183208	42.6726	9.59307	2.1532	6.2e-07	1.07e-05	GDPGP1	protein_coding	GDP-D-glucose phosphorylase 1 [Source:HGNC Symbol;Acc:34360]
ENSG00000187091	34.0253	7.71401	2.1411	9.14e-06	0.00012689	PLCD1	protein_coding	phospholipase C, delta 1 [Source:HGNC Symbol;Acc:9060]
ENSG00000143797	108.091	24.5266	2.1398	2.67e-15	1.32e-13	MBOAT2	protein_coding	membrane bound O-acyltransferase domain containing 2 [Source:HGNC Symbol;Acc:25193]
ENSG00000076641	27.4458	6.23055	2.1392	6.82e-05	0.00076939	PAG1	protein_coding	phosphoprotein associated with glycosphingolipid microdomains 1 [Source:HGNC Symbol;Acc:30043]
ENSG00000104765	162.889	36.9877	2.1388	2.97e-22	2.52e-20	BNIP3L	protein_coding	BCL2/adenovirus E1B 19kDa interacting protein 3-like [Source:HGNC Symbol;Acc:1085]
ENSG00000011028	88.7288	20.1751	2.1368	8.28e-13	3.08e-11	MRC2	protein_coding	mannose receptor, C type 2 [Source:HGNC Symbol;Acc:16875]
ENSG00000101333	21.7123	4.94488	2.1345	0.00040345	0.0036797	PLCB4	protein_coding	phospholipase C, beta 4 [Source:HGNC Symbol;Acc:9059]
ENSG00000119801	78.6717	17.9994	2.1279	1.79e-11	5.77e-10	YPEL5	protein_coding	yippee-like 5 (Drosophila) [Source:HGNC Symbol;Acc:18329]
ENSG00000144655	74.254	17.0104	2.1261	6.69e-11	1.99e-09	CSRNP1	protein_coding	cysteine-serine-rich nuclear protein 1 [Source:HGNC Symbol;Acc:14300]
ENSG00000010818	47.4662	10.8787	2.1254	1.81e-07	3.42e-06	HIVEP2	protein_coding	human immunodeficiency virus type I enhancer binding protein 2 [Source:HGNC Symbol;Acc:4921]
ENSG00000104967	25.8479	5.93386	2.123	0.00011912	0.0012686	NOVA2	protein_coding	neuro-oncological ventral antigen 2 [Source:HGNC Symbol;Acc:7887]
ENSG00000130066	1911.24	439.303	2.1212	4.59e-240	1.02e-236	SAT1	protein_coding	spermidine/spermine N1-acetyltransferase 1 [Source:HGNC Symbol;Acc:10540]
ENSG00000133639	123.882	28.5814	2.1158	4.19e-17	2.41e-15	BTG1	protein_coding	B-cell translocation gene 1, anti-proliferative [Source:HGNC Symbol;Acc:1130]
ENSG00000125629	88.5409	20.4718	2.1127	1.23e-12	4.48e-11	INSIG2	protein_coding	insulin induced gene 2 [Source:HGNC Symbol;Acc:20452]
ENSG00000163435	211.483	49.0532	2.1081	5.83e-28	7.02e-26	ELF3	protein_coding	E74-like factor 3 (ets domain transcription factor, epithelial-specific ) [Source:HGNC Symbol;Acc:3318]
ENSG00000023445	114.483	26.6035	2.1054	7.69e-16	3.96e-14	BIRC3	protein_coding	baculoviral IAP repeat containing 3 [Source:HGNC Symbol;Acc:591]
ENSG00000140450	70.9643	16.5159	2.1032	2.28e-10	6.3e-09	ARRDC4	protein_coding	arrestin domain containing 4 [Source:HGNC Symbol;Acc:28087]
ENSG00000185022	125.104	29.2737	2.0955	4.42e-17	2.54e-15	MAFF	protein_coding	v-maf musculoaponeurotic fibrosarcoma oncogene homolog F (avian) [Source:HGNC Symbol;Acc:6780]
ENSG00000121741	131.589	30.8561	2.0924	7.39e-18	4.6e-16	ZMYM2	protein_coding	zinc finger, MYM-type 2 [Source:HGNC Symbol;Acc:12989]
ENSG00000131069	247.952	58.2507	2.0897	3.53e-32	5.19e-30	ACSS2	protein_coding	acyl-CoA synthetase short-chain family member 2 [Source:HGNC Symbol;Acc:15814]
ENSG00000210082	414.507	98.4031	2.0746	3.36e-52	1.1e-49	-//-
ENSG00000105516	75.2879	17.9994	2.0645	1.05e-10	3.03e-09	DBP	protein_coding	D site of albumin promoter (albumin D-box) binding protein [Source:HGNC Symbol;Acc:2697]
ENSG00000155265	28.3857	6.82393	2.0565	7.57e-05	0.00084393	GOLGA7B	protein_coding	golgin A7 family, member B [Source:HGNC Symbol;Acc:31668]
ENSG00000237330	24.25	5.83496	2.0552	0.0002557	0.0024874	RNF223	protein_coding	ring finger protein 223 [Source:HGNC Symbol;Acc:40020]
ENSG00000197948	119.558	28.7792	2.0546	4.75e-16	2.51e-14	FCHSD1	protein_coding	FCH and double SH3 domains 1 [Source:HGNC Symbol;Acc:25463]
ENSG00000185033	332.733	80.3048	2.0508	1.07e-41	2.43e-39	SEMA4B	protein_coding	sema domain, immunoglobulin domain (Ig), transmembrane domain (TM) and short cytoplasmic domain, (semaphorin) 4B [Source:HGNC Symbol;Acc:10730]
ENSG00000230316	29.0437	7.02173	2.0483	6.51e-05	0.00074111	FEZF1-AS1	antisense	FEZF1 antisense RNA 1 [Source:HGNC Symbol;Acc:41001]
ENSG00000141655	23.6861	5.73606	2.0459	0.00031336	0.0029718	TNFRSF11A	protein_coding	tumor necrosis factor receptor superfamily, member 11a, NFKB activator [Source:HGNC Symbol;Acc:11908]
ENSG00000179094	151.798	36.8888	2.0409	8.19e-20	5.91e-18	PER1	protein_coding	period circadian clock 1 [Source:HGNC Symbol;Acc:8845]
ENSG00000189143	744.044	181.972	2.0317	5.04e-90	3.88e-87	CLDN4	protein_coding	claudin 4 [Source:HGNC Symbol;Acc:2046]
ENSG00000197249	25.5659	6.32945	2.0141	0.00020781	0.0020669	SERPINA1	protein_coding	serpin peptidase inhibitor, clade A (alpha-1 antiproteinase, antitrypsin), member 1 [Source:HGNC Symbol;Acc:8941]
ENSG00000185950	64.2908	16.0214	2.0046	4.47e-09	1.06e-07	IRS2	protein_coding	insulin receptor substrate 2 [Source:HGNC Symbol;Acc:6126]
ENSG00000168010	78.9536	19.6806	2.0042	8.06e-11	2.39e-09	ATG16L2	protein_coding	autophagy related 16-like 2 (S. cerevisiae) [Source:HGNC Symbol;Acc:25464]
ENSG00000225855	27.2578	6.82393	1.998	0.00013803	0.0014421	RUSC1-AS1	antisense	RUSC1 antisense RNA 1 [Source:HGNC Symbol;Acc:26680]
ENSG00000165959	153.02	38.3723	1.9956	1.8e-19	1.28e-17	CLMN	protein_coding	calmin (calponin-like, transmembrane) [Source:HGNC Symbol;Acc:19972]
ENSG00000131067	64.6668	16.2192	1.9953	4.46e-09	1.06e-07	GGT7	protein_coding	gamma-glutamyltransferase 7 [Source:HGNC Symbol;Acc:4259]
ENSG00000175745	34.5892	8.70299	1.9907	1.83e-05	0.00023632	NR2F1	protein_coding	nuclear receptor subfamily 2, group F, member 1 [Source:HGNC Symbol;Acc:7975]
ENSG00000162591	295.7	74.4699	1.9894	5.61e-36	9.44e-34	MEGF6	protein_coding	multiple EGF-like-domains 6 [Source:HGNC Symbol;Acc:3232]
ENSG00000128016	169.374	42.7238	1.9871	2.78e-21	2.25e-19	ZFP36	protein_coding	ZFP36 ring finger protein [Source:HGNC Symbol;Acc:12862]
ENSG00000021355	224.454	56.6683	1.9858	1.18e-27	1.4e-25	SERPINB1	protein_coding	serpin peptidase inhibitor, clade B (ovalbumin), member 1 [Source:HGNC Symbol;Acc:3311]
ENSG00000237886	40.6987	10.2854	1.9844	3.51e-06	5.33e-05	LINC01573	antisense	-
ENSG00000110888	120.404	30.4605	1.9829	1.53e-15	7.66e-14	CAPRIN2	protein_coding	caprin family member 2 [Source:HGNC Symbol;Acc:21259]
ENSG00000102780	49.252	12.4611	1.9828	3.4e-07	6.16e-06	DGKH	protein_coding	diacylglycerol kinase, eta [Source:HGNC Symbol;Acc:2854]
ENSG00000128510	179.432	45.4929	1.9797	2.34e-22	2.01e-20	CPA4	protein_coding	carboxypeptidase A4 [Source:HGNC Symbol;Acc:15740]
ENSG00000052344	129.052	32.7351	1.979	1.63e-16	8.95e-15	PRSS8	protein_coding	protease, serine, 8 [Source:HGNC Symbol;Acc:9491]
ENSG00000078804	35.1532	8.99968	1.9657	1.82e-05	0.00023471	TP53INP2	protein_coding	tumor protein p53 inducible nuclear protein 2 [Source:HGNC Symbol;Acc:16104]
ENSG00000123384	95.4023	24.4277	1.9655	1.66e-12	5.93e-11	LRP1	protein_coding	low density lipoprotein receptor-related protein 1 [Source:HGNC Symbol;Acc:6692]
ENSG00000142235	121.626	31.1527	1.965	1.57e-15	7.86e-14	LMTK3	protein_coding	lemur tyrosine kinase 3 [Source:HGNC Symbol;Acc:19295]
ENSG00000114796	39.7588	10.1865	1.9646	5.19e-06	7.61e-05	KLHL24	protein_coding	kelch-like family member 24 [Source:HGNC Symbol;Acc:25947]
ENSG00000146278	55.2675	14.2413	1.9564	8.38e-08	1.67e-06	PNRC1	protein_coding	proline-rich nuclear receptor coactivator 1 [Source:HGNC Symbol;Acc:17278]
ENSG00000153291	28.7617	7.41732	1.9552	0.00011139	0.0011946	SLC25A27	protein_coding	solute carrier family 25, member 27 [Source:HGNC Symbol;Acc:21065]
ENSG00000126458	223.514	57.8551	1.9498	5.6e-27	6.33e-25	RRAS	protein_coding	related RAS viral (r-ras) oncogene homolog [Source:HGNC Symbol;Acc:10447]
ENSG00000250337	23.6861	6.13165	1.9497	0.00046383	0.0041751	LINC01021	lincRNA	-
ENSG00000010310	48.8761	12.6589	1.949	4.96e-07	8.76e-06	GIPR	protein_coding	gastric inhibitory polypeptide receptor [Source:HGNC Symbol;Acc:4271]
ENSG00000164171	235.075	61.0198	1.9458	3.21e-28	3.96e-26	ITGA2	protein_coding	integrin, alpha 2 (CD49B, alpha 2 subunit of VLA-2 receptor) [Source:HGNC Symbol;Acc:6137]
ENSG00000128965	31.5815	8.2085	1.9439	5.46e-05	0.00063406	CHAC1	protein_coding	ChaC, cation transport regulator homolog 1 (E. coli) [Source:HGNC Symbol;Acc:28680]
ENSG00000166924	47.9361	12.4611	1.9437	6.66e-07	1.15e-05	NYAP1	protein_coding	neuronal tyrosine-phosphorylated phosphoinositide-3-kinase adaptor 1 [Source:HGNC Symbol;Acc:22009]
ENSG00000102265	266.563	69.6239	1.9368	1.31e-31	1.88e-29	TIMP1	protein_coding	TIMP metallopeptidase inhibitor 1 [Source:HGNC Symbol;Acc:11820]
ENSG00000105856	25.6599	6.72504	1.9319	0.00029075	0.0027809	HBP1	protein_coding	HMG-box transcription factor 1 [Source:HGNC Symbol;Acc:23200]
ENSG00000214595	43.2365	11.3732	1.9266	2.66e-06	4.12e-05	EML6	protein_coding	echinoderm microtubule associated protein like 6 [Source:HGNC Symbol;Acc:35412]
ENSG00000116285	1685.1	445.138	1.9205	2.56e-188	4.27e-185	ERRFI1	protein_coding	ERBB receptor feedback inhibitor 1 [Source:HGNC Symbol;Acc:18185]
ENSG00000180263	98.786	26.109	1.9198	1.42e-12	5.11e-11	FGD6	protein_coding	FYVE, RhoGEF and PH domain containing 6 [Source:HGNC Symbol;Acc:21740]
ENSG00000118503	40.8867	10.8787	1.9101	5.57e-06	8.09e-05	TNFAIP3	protein_coding	tumor necrosis factor, alpha-induced protein 3 [Source:HGNC Symbol;Acc:11896]
ENSG00000272734	40.4167	10.7798	1.9066	6.46e-06	9.24e-05	ADIRF-AS1	processed_transcript	-
ENSG00000214193	24.814	6.62614	1.9049	0.00041165	0.0037442	SH3D21	protein_coding	SH3 domain containing 21 [Source:HGNC Symbol;Acc:26236]
ENSG00000108387	32.1454	8.60409	1.9015	5.91e-05	0.00068187	2018-09-04	protein_coding	septin 4 [Source:HGNC Symbol;Acc:9165]
ENSG00000182197	102.358	27.4935	1.8965	8.37e-13	3.11e-11	EXT1	protein_coding	exostosin glycosyltransferase 1 [Source:HGNC Symbol;Acc:3512]
ENSG00000165312	23.8741	6.42834	1.8929	0.00055755	0.0049126	OTUD1	protein_coding	OTU domain containing 1 [Source:HGNC Symbol;Acc:27346]
ENSG00000158555	104.614	28.1858	1.892	5.09e-13	1.97e-11	GDPD5	protein_coding	glycerophosphodiester phosphodiesterase domain containing 5 [Source:HGNC Symbol;Acc:28804]
ENSG00000184545	53.8577	14.5379	1.8893	2.24e-07	4.18e-06	DUSP8	protein_coding	dual specificity phosphatase 8 [Source:HGNC Symbol;Acc:3074]
ENSG00000095397	66.1707	17.9005	1.8862	9.84e-09	2.25e-07	DFNB31	protein_coding	deafness, autosomal recessive 31 [Source:HGNC Symbol;Acc:16361]
ENSG00000160469	110.629	29.966	1.8843	1.27e-13	5.2e-12	BRSK1	protein_coding	BR serine/threonine kinase 1 [Source:HGNC Symbol;Acc:18994]
ENSG00000173230	200.58	54.5915	1.8774	2.43e-23	2.19e-21	GOLGB1	protein_coding	golgin B1 [Source:HGNC Symbol;Acc:4429]
ENSG00000090539	65.6067	17.9005	1.8738	1.3e-08	2.96e-07	CHRD	protein_coding	chordin [Source:HGNC Symbol;Acc:1949]
ENSG00000157514	35.4351	9.69196	1.8703	3e-05	0.00036952	TSC22D3	protein_coding	TSC22 domain family, member 3 [Source:HGNC Symbol;Acc:3051]
ENSG00000143669	32.1454	8.80189	1.8687	7.09e-05	0.00079608	LYST	protein_coding	lysosomal trafficking regulator [Source:HGNC Symbol;Acc:1968]
ENSG00000158825	123.036	33.823	1.863	8.6e-15	4.01e-13	CDA	protein_coding	cytidine deaminase [Source:HGNC Symbol;Acc:1712]
ENSG00000138641	43.5185	11.9666	1.8626	3.96e-06	5.93e-05	HERC3	protein_coding	HECT and RLD domain containing E3 ubiquitin protein ligase 3 [Source:HGNC Symbol;Acc:4876]
ENSG00000112715	287.711	79.4148	1.8571	2.39e-32	3.56e-30	VEGFA	protein_coding	vascular endothelial growth factor A [Source:HGNC Symbol;Acc:12680]
ENSG00000080845	74.348	20.6696	1.8468	2e-09	4.92e-08	DLGAP4	protein_coding	discs, large (Drosophila) homolog-associated protein 4 [Source:HGNC Symbol;Acc:24476]
ENSG00000214021	58.9333	16.417	1.8439	9.55e-08	1.89e-06	TTLL3	protein_coding	tubulin tyrosine ligase-like family, member 3 [Source:HGNC Symbol;Acc:24483]
ENSG00000108244	114.483	31.9439	1.8415	1.09e-13	4.52e-12	KRT23	protein_coding	keratin 23 (histone deacetylase inducible) [Source:HGNC Symbol;Acc:6438]
ENSG00000178038	163.547	45.6907	1.8397	6.99e-19	4.69e-17	ALS2CL	protein_coding	ALS2 C-terminal like [Source:HGNC Symbol;Acc:20605]
ENSG00000128923	82.8073	23.142	1.8392	2.72e-10	7.45e-09	FAM63B	protein_coding	family with sequence similarity 63, member B [Source:HGNC Symbol;Acc:26954]
ENSG00000223573	26.8818	7.51622	1.8386	0.00032241	0.0030346	TINCR	lincRNA	tissue differentiation-inducing non-protein coding RNA [Source:HGNC Symbol;Acc:14607]
ENSG00000099860	111.381	31.1527	1.8381	2.48e-13	9.92e-12	GADD45B	protein_coding	growth arrest and DNA-damage-inducible, beta [Source:HGNC Symbol;Acc:4096]
ENSG00000134324	94.3684	26.4057	1.8375	1.62e-11	5.28e-10	LPIN1	protein_coding	lipin 1 [Source:HGNC Symbol;Acc:13345]
ENSG00000106537	120.028	33.6252	1.8358	3.13e-14	1.37e-12	TSPAN13	protein_coding	tetraspanin 13 [Source:HGNC Symbol;Acc:21643]
ENSG00000111145	183.003	51.3279	1.8341	7.25e-21	5.58e-19	ELK3	protein_coding	ELK3, ETS-domain protein (SRF accessory protein 2) [Source:HGNC Symbol;Acc:3325]
ENSG00000135596	181.029	50.8334	1.8324	1.23e-20	9.32e-19	MICAL1	protein_coding	microtubule associated monooxygenase, calponin and LIM domain containing 1 [Source:HGNC Symbol;Acc:20619]
ENSG00000168264	153.302	43.1194	1.83	1.09e-17	6.65e-16	IRF2BP2	protein_coding	interferon regulatory factor 2 binding protein 2 [Source:HGNC Symbol;Acc:21729]
ENSG00000272398	75.9459	21.3619	1.8299	1.66e-09	4.15e-08	CD24	protein_coding	-
ENSG00000211459	44.1764	12.4611	1.8258	4.42e-06	6.55e-05	-//-
ENSG00000166816	28.0097	7.91181	1.8238	0.00025937	0.0025142	LDHD	protein_coding	lactate dehydrogenase D [Source:HGNC Symbol;Acc:19708]
ENSG00000167972	46.9022	13.2523	1.8234	2.29e-06	3.58e-05	ABCA3	protein_coding	ATP-binding cassette, sub-family A (ABC1), member 3 [Source:HGNC Symbol;Acc:33]
ENSG00000171223	337.339	95.3373	1.8231	8.19e-37	1.44e-34	JUNB	protein_coding	jun B proto-oncogene [Source:HGNC Symbol;Acc:6205]
ENSG00000158246	35.3412	9.98866	1.823	4.1e-05	0.00048608	FAM46B	protein_coding	family with sequence similarity 46, member B [Source:HGNC Symbol;Acc:28273]
ENSG00000105339	94.4624	26.7024	1.8228	2e-11	6.42e-10	DENND3	protein_coding	DENN/MADD domain containing 3 [Source:HGNC Symbol;Acc:29134]
ENSG00000204642	33.1793	9.39527	1.8203	7.16e-05	0.00080231	HLA-F	protein_coding	major histocompatibility complex, class I, F [Source:HGNC Symbol;Acc:4963]
ENSG00000052802	371.364	105.524	1.8153	3.82e-40	7.87e-38	MSMO1	protein_coding	methylsterol monooxygenase 1 [Source:HGNC Symbol;Acc:10545]
ENSG00000124145	625.05	177.62	1.8152	2.36e-66	1.15e-63	SDC4	protein_coding	syndecan 4 [Source:HGNC Symbol;Acc:10661]
ENSG00000188064	111.475	31.7461	1.8121	3.94e-13	1.54e-11	WNT7B	protein_coding	wingless-type MMTV integration site family, member 7B [Source:HGNC Symbol;Acc:12787]
ENSG00000116717	355.197	101.172	1.8118	2.2e-38	4.12e-36	GADD45A	protein_coding	growth arrest and DNA-damage-inducible, alpha [Source:HGNC Symbol;Acc:4095]
ENSG00000134030	94.9324	27.0979	1.8087	2.24e-11	7.12e-10	CTIF	protein_coding	CBP80/20-dependent translation initiation factor [Source:HGNC Symbol;Acc:23925]
ENSG00000173221	66.4526	18.9883	1.8072	2.22e-08	4.86e-07	GLRX	protein_coding	glutaredoxin (thioltransferase) [Source:HGNC Symbol;Acc:4330]
ENSG00000073605	111.381	31.845	1.8064	4.48e-13	1.74e-11	GSDMB	protein_coding	gasdermin B [Source:HGNC Symbol;Acc:23690]
ENSG00000005001	64.0088	18.395	1.799	4.39e-08	9.13e-07	PRSS22	protein_coding	protease, serine, 22 [Source:HGNC Symbol;Acc:14368]
ENSG00000087074	131.589	38.0756	1.7891	5.19e-15	2.49e-13	PPP1R15A	protein_coding	protein phosphatase 1, regulatory subunit 15A [Source:HGNC Symbol;Acc:14375]
ENSG00000156381	112.321	32.5373	1.7875	5.1e-13	1.97e-11	ANKRD9	protein_coding	ankyrin repeat domain 9 [Source:HGNC Symbol;Acc:20096]
ENSG00000011422	104.144	30.2627	1.783	3.82e-12	1.33e-10	PLAUR	protein_coding	plasminogen activator, urokinase receptor [Source:HGNC Symbol;Acc:9053]
ENSG00000185522	28.8557	8.4063	1.7793	0.00026211	0.002535	LMNTD2	protein_coding	chromosome 11 open reading frame 35 [Source:HGNC Symbol;Acc:28561]
ENSG00000112511	124.916	36.3943	1.7792	3.09e-14	1.36e-12	PHF1	protein_coding	PHD finger protein 1 [Source:HGNC Symbol;Acc:8919]
ENSG00000105613	74.818	21.8564	1.7753	4.38e-09	1.04e-07	MAST1	protein_coding	microtubule associated serine/threonine kinase 1 [Source:HGNC Symbol;Acc:19034]
ENSG00000124171	75.2879	22.0542	1.7714	4.12e-09	9.85e-08	PARD6B	protein_coding	par-6 partitioning defective 6 homolog beta (C. elegans) [Source:HGNC Symbol;Acc:16245]
ENSG00000164211	153.678	45.0973	1.7688	4.77e-17	2.73e-15	STARD4	protein_coding	StAR-related lipid transfer (START) domain containing 4 [Source:HGNC Symbol;Acc:18058]
ENSG00000135924	150.2	44.2072	1.7645	1.19e-16	6.61e-15	DNAJB2	protein_coding	DnaJ (Hsp40) homolog, subfamily B, member 2 [Source:HGNC Symbol;Acc:5228]
ENSG00000134109	92.2066	27.1968	1.7614	8.98e-11	2.64e-09	EDEM1	protein_coding	ER degradation enhancer, mannosidase alpha-like 1 [Source:HGNC Symbol;Acc:18967]
ENSG00000007255	30.1716	8.90078	1.7612	0.00020874	0.0020729	TRAPPC6A	protein_coding	trafficking protein particle complex 6A [Source:HGNC Symbol;Acc:23069]
ENSG00000115548	147.004	43.416	1.7596	2.82e-16	1.53e-14	KDM3A	protein_coding	lysine (K)-specific demethylase 3A [Source:HGNC Symbol;Acc:20815]
ENSG00000137193	88.7288	26.2079	1.7594	2.08e-10	5.78e-09	PIM1	protein_coding	pim-1 oncogene [Source:HGNC Symbol;Acc:8986]
ENSG00000159399	422.12	124.71	1.7591	1.09e-43	2.8e-41	HK2	protein_coding	hexokinase 2 [Source:HGNC Symbol;Acc:4923]
ENSG00000114268	95.2143	28.1858	1.7562	4.84e-11	1.47e-09	PFKFB4	protein_coding	6-phosphofructo-2-kinase/fructose-2,6-biphosphatase 4 [Source:HGNC Symbol;Acc:8875]
ENSG00000137440	40.6987	12.0655	1.7541	1.74e-05	0.00022599	FGFBP1	protein_coding	fibroblast growth factor binding protein 1 [Source:HGNC Symbol;Acc:19695]
ENSG00000110046	113.543	33.7241	1.7514	7.6e-13	2.85e-11	ATG2A	protein_coding	autophagy related 2A [Source:HGNC Symbol;Acc:29028]
ENSG00000080298	31.6754	9.49417	1.7383	0.0001647	0.0016876	RFX3	protein_coding	regulatory factor X, 3 (influences HLA class II expression) [Source:HGNC Symbol;Acc:9984]
ENSG00000149925	4767.77	1430.45	1.7368	0	0	ALDOA	protein_coding	aldolase A, fructose-bisphosphate [Source:HGNC Symbol;Acc:414]
ENSG00000139318	198.794	59.833	1.7323	4.57e-21	3.6e-19	DUSP6	protein_coding	dual specificity phosphatase 6 [Source:HGNC Symbol;Acc:3072]
ENSG00000168209	304.347	91.777	1.7295	2.51e-31	3.54e-29	DDIT4	protein_coding	DNA-damage-inducible transcript 4 [Source:HGNC Symbol;Acc:24944]
ENSG00000183248	28.4797	8.60409	1.7268	0.00037425	0.0034479	PRR36	protein_coding	Protein FLJ22184 [Source:UniProtKB/TrEMBL;Acc:F5H1R7]
ENSG00000197467	56.2075	17.0104	1.7243	5.94e-07	1.03e-05	COL13A1	protein_coding	collagen, type XIII, alpha 1 [Source:HGNC Symbol;Acc:2190]
ENSG00000127415	59.7792	18.0983	1.7238	2.63e-07	4.84e-06	IDUA	protein_coding	iduronidase, alpha-L- [Source:HGNC Symbol;Acc:5391]
ENSG00000171703	59.9672	18.1972	1.7205	2.6e-07	4.8e-06	TCEA2	protein_coding	transcription elongation factor A (SII), 2 [Source:HGNC Symbol;Acc:11614]
ENSG00000084764	58.9333	17.9005	1.7191	3.34e-07	6.08e-06	MAPRE3	protein_coding	microtubule-associated protein, RP/EB family, member 3 [Source:HGNC Symbol;Acc:6892]
ENSG00000167508	651.368	197.993	1.718	1.6e-64	7.11e-62	MVD	protein_coding	mevalonate (diphospho) decarboxylase [Source:HGNC Symbol;Acc:7529]
ENSG00000125731	249.08	75.7556	1.7172	1.03e-25	1.07e-23	SH2D3A	protein_coding	SH2 domain containing 3A [Source:HGNC Symbol;Acc:16885]
ENSG00000117407	75.0999	22.8453	1.7169	8.62e-09	1.99e-07	ARTN	protein_coding	artemin [Source:HGNC Symbol;Acc:727]
ENSG00000135241	61.753	18.7905	1.7165	1.8e-07	3.42e-06	PNPLA8	protein_coding	patatin-like phospholipase domain containing 8 [Source:HGNC Symbol;Acc:28900]
ENSG00000179833	303.126	92.4693	1.7129	7.66e-31	1.05e-28	SERTAD2	protein_coding	SERTA domain containing 2 [Source:HGNC Symbol;Acc:30784]
ENSG00000114841	35.2472	10.7798	1.7092	8.44e-05	0.00093163	DNAH1	protein_coding	dynein, axonemal, heavy chain 1 [Source:HGNC Symbol;Acc:2940]
ENSG00000117266	134.409	41.2403	1.7045	1.8e-14	8.11e-13	CDK18	protein_coding	cyclin-dependent kinase 18 [Source:HGNC Symbol;Acc:8751]
ENSG00000148346	159.599	49.0532	1.702	7.18e-17	4.08e-15	LCN2	protein_coding	lipocalin 2 [Source:HGNC Symbol;Acc:6526]
ENSG00000175265	133.187	41.0425	1.6983	2.71e-14	1.2e-12	GOLGA8A	protein_coding	golgin A8 family, member A [Source:HGNC Symbol;Acc:31972]
ENSG00000170919	33.6493	10.3842	1.6962	0.00013203	0.0013847	TPT1-AS1	antisense	TPT1 antisense RNA 1 [Source:HGNC Symbol;Acc:43686]
ENSG00000170175	57.3354	17.7027	1.6955	6.08e-07	1.05e-05	CHRNB1	protein_coding	cholinergic receptor, nicotinic, beta 1 (muscle) [Source:HGNC Symbol;Acc:1961]
ENSG00000077150	666.03	205.707	1.695	7.92e-65	3.6e-62	NFKB2	protein_coding	nuclear factor of kappa light polypeptide gene enhancer in B-cells 2 (p49/p100) [Source:HGNC Symbol;Acc:7795]
ENSG00000101236	34.8712	10.7798	1.6937	0.00010118	0.001098	RNF24	protein_coding	ring finger protein 24 [Source:HGNC Symbol;Acc:13779]
ENSG00000058085	195.692	60.7231	1.6883	3.89e-20	2.85e-18	LAMC2	protein_coding	laminin, gamma 2 [Source:HGNC Symbol;Acc:6493]
ENSG00000126368	109.783	34.1197	1.686	6.07e-12	2.07e-10	NR1D1	protein_coding	nuclear receptor subfamily 1, group D, member 1 [Source:HGNC Symbol;Acc:7962]
ENSG00000186642	45.3043	14.1424	1.6796	1.05e-05	0.00014279	PDE2A	protein_coding	phosphodiesterase 2A, cGMP-stimulated [Source:HGNC Symbol;Acc:8777]
ENSG00000198961	209.321	65.4702	1.6768	2.97e-21	2.39e-19	PJA2	protein_coding	praja ring finger 2, E3 ubiquitin protein ligase [Source:HGNC Symbol;Acc:17481]
ENSG00000020577	57.5234	17.9994	1.6762	7.06e-07	1.21e-05	SAMD4A	protein_coding	sterile alpha motif domain containing 4A [Source:HGNC Symbol;Acc:23023]
ENSG00000066248	33.4613	10.4831	1.6744	0.00015671	0.0016157	NGEF	protein_coding	neuronal guanine nucleotide exchange factor [Source:HGNC Symbol;Acc:7807]
ENSG00000104856	57.4294	18.0983	1.6659	7.97e-07	1.35e-05	RELB	protein_coding	v-rel reticuloendotheliosis viral oncogene homolog B [Source:HGNC Symbol;Acc:9956]
ENSG00000186480	342.884	108.095	1.6654	1.73e-33	2.68e-31	INSIG1	protein_coding	insulin induced gene 1 [Source:HGNC Symbol;Acc:6083]
ENSG00000173281	46.9022	14.8346	1.6607	8.53e-06	0.00011924	PPP1R3B	protein_coding	protein phosphatase 1, regulatory subunit 3B [Source:HGNC Symbol;Acc:14942]
ENSG00000014914	34.9652	11.0765	1.6584	0.00012298	0.0013028	MTMR11	protein_coding	myotubularin related protein 11 [Source:HGNC Symbol;Acc:24307]
ENSG00000204060	33.0853	10.4831	1.6581	0.0001877	0.0018941	FOXO6	protein_coding	forkhead box O6 [Source:HGNC Symbol;Acc:24814]
ENSG00000124067	175.954	55.7782	1.6574	7.22e-18	4.51e-16	SLC12A4	protein_coding	solute carrier family 12 (potassium/chloride transporters), member 4 [Source:HGNC Symbol;Acc:10913]
ENSG00000189223	76.2279	24.2299	1.6535	1.52e-08	3.42e-07	PAX8-AS1	processed_transcript	-
ENSG00000006459	33.8373	10.7798	1.6503	0.00016617	0.0016992	KDM7A	protein_coding	jumonji C domain containing histone demethylase 1 homolog D (S. cerevisiae) [Source:HGNC Symbol;Acc:22224]
ENSG00000109321	581.437	185.334	1.6495	6.53e-55	2.22e-52	AREG	protein_coding	amphiregulin [Source:HGNC Symbol;Acc:651]
ENSG00000164638	131.777	42.0315	1.6486	1.12e-13	4.62e-12	SLC29A4	protein_coding	solute carrier family 29 (nucleoside transporters), member 4 [Source:HGNC Symbol;Acc:23097]
ENSG00000165030	132.811	42.4271	1.6463	9.43e-14	3.98e-12	NFIL3	protein_coding	nuclear factor, interleukin 3 regulated [Source:HGNC Symbol;Acc:7787]
ENSG00000166780	32.1454	10.2854	1.644	0.00025112	0.00245	C16orf45	protein_coding	chromosome 16 open reading frame 45 [Source:HGNC Symbol;Acc:19213]
ENSG00000069399	51.1319	16.417	1.639	4.06e-06	6.06e-05	BCL3	protein_coding	B-cell CLL/lymphoma 3 [Source:HGNC Symbol;Acc:998]
ENSG00000143375	120.968	38.8668	1.638	1.39e-12	5.02e-11	CGN	protein_coding	cingulin [Source:HGNC Symbol;Acc:17429]
ENSG00000172216	278.218	89.5023	1.6362	6.75e-27	7.54e-25	CEBPB	protein_coding	CCAAT/enhancer binding protein (C/EBP), beta [Source:HGNC Symbol;Acc:1834]
ENSG00000135424	56.2075	18.0983	1.6349	1.41e-06	2.29e-05	ITGA7	protein_coding	integrin, alpha 7 [Source:HGNC Symbol;Acc:6143]
ENSG00000086730	39.5708	12.7578	1.6331	5.25e-05	0.00061105	LAT2	protein_coding	linker for activation of T cells family, member 2 [Source:HGNC Symbol;Acc:12749]
ENSG00000131711	56.3955	18.1972	1.6319	1.39e-06	2.27e-05	MAP1B	protein_coding	microtubule-associated protein 1B [Source:HGNC Symbol;Acc:6836]
ENSG00000130827	291.565	94.2494	1.6293	5.82e-28	7.02e-26	PLXNA3	protein_coding	plexin A3 [Source:HGNC Symbol;Acc:9101]
ENSG00000106976	65.0428	21.0652	1.6265	2.32e-07	4.32e-06	DNM1	protein_coding	dynamin 1 [Source:HGNC Symbol;Acc:2972]
ENSG00000196352	134.503	43.7127	1.6215	1.16e-13	4.75e-12	CD55	protein_coding	CD55 molecule, decay accelerating factor for complement (Cromer blood group) [Source:HGNC Symbol;Acc:2665]
ENSG00000055609	76.0399	24.8233	1.6151	2.61e-08	5.63e-07	KMT2C	protein_coding	myeloid/lymphoid or mixed-lineage leukemia 3 [Source:HGNC Symbol;Acc:13726]
ENSG00000110002	34.2132	11.1754	1.6142	0.00018997	0.0019151	VWA5A	protein_coding	von Willebrand factor A domain containing 5A [Source:HGNC Symbol;Acc:6658]
ENSG00000164663	42.8605	14.0435	1.6098	3.05e-05	0.00037557	USP49	protein_coding	ubiquitin specific peptidase 49 [Source:HGNC Symbol;Acc:20078]
ENSG00000163516	144.56	47.4708	1.6066	2.05e-14	9.21e-13	ANKZF1	protein_coding	ankyrin repeat and zinc finger domain containing 1 [Source:HGNC Symbol;Acc:25527]
ENSG00000130766	106.023	34.9109	1.6026	6.21e-11	1.86e-09	SESN2	protein_coding	sestrin 2 [Source:HGNC Symbol;Acc:20746]
ENSG00000105327	94.4624	31.2516	1.5958	7.53e-10	1.96e-08	BBC3	protein_coding	BCL2 binding component 3 [Source:HGNC Symbol;Acc:17868]
ENSG00000204634	157.249	52.119	1.5932	2.15e-15	1.07e-13	TBC1D8	protein_coding	TBC1 domain family, member 8 (with GRAM domain) [Source:HGNC Symbol;Acc:17791]
ENSG00000126870	44.4584	14.7357	1.5931	2.47e-05	0.00030996	WDR60	protein_coding	WD repeat domain 60 [Source:HGNC Symbol;Acc:21862]
ENSG00000131759	78.3897	26.0101	1.5916	2.18e-08	4.8e-07	RARA	protein_coding	retinoic acid receptor, alpha [Source:HGNC Symbol;Acc:9864]
ENSG00000007516	112.791	37.4822	1.5894	1.98e-11	6.38e-10	BAIAP3	protein_coding	BAI1-associated protein 3 [Source:HGNC Symbol;Acc:948]
ENSG00000152527	29.9836	9.98866	1.5858	0.00055443	0.0048872	PLEKHH2	protein_coding	pleckstrin homology domain containing, family H (with MyTH4 domain) member 2 [Source:HGNC Symbol;Acc:30506]
ENSG00000272933	35.3412	11.8677	1.5743	0.0001909	0.0019216	RP11-47A8.5	lincRNA	-
ENSG00000138623	157.061	52.8113	1.5724	3.88e-15	1.89e-13	SEMA7A	protein_coding	semaphorin 7A, GPI membrane anchor (John Milton Hagen blood group) [Source:HGNC Symbol;Acc:10741]
ENSG00000107338	45.2104	15.2302	1.5697	2.54e-05	0.00031772	SHB	protein_coding	Src homology 2 domain containing adaptor protein B [Source:HGNC Symbol;Acc:10838]
ENSG00000143816	66.9226	22.6475	1.5631	3.23e-07	5.88e-06	WNT9A	protein_coding	wingless-type MMTV integration site family, member 9A [Source:HGNC Symbol;Acc:12778]
ENSG00000177000	38.5369	13.0545	1.5617	0.00010661	0.0011495	MTHFR	protein_coding	methylenetetrahydrofolate reductase (NAD(P)H) [Source:HGNC Symbol;Acc:7436]
ENSG00000171680	211.577	71.7008	1.5611	1.11e-19	7.9e-18	PLEKHG5	protein_coding	pleckstrin homology domain containing, family G (with RhoGef domain) member 5 [Source:HGNC Symbol;Acc:29105]
ENSG00000167785	73.5021	24.9222	1.5604	8.86e-08	1.76e-06	ZNF558	protein_coding	zinc finger protein 558 [Source:HGNC Symbol;Acc:26422]
ENSG00000173530	197.572	67.1515	1.5569	2.01e-18	1.32e-16	TNFRSF10D	protein_coding	tumor necrosis factor receptor superfamily, member 10d, decoy with truncated death domain [Source:HGNC Symbol;Acc:11907]
ENSG00000188747	76.0399	25.9112	1.5532	5.84e-08	1.19e-06	NOXA1	protein_coding	NADPH oxidase activator 1 [Source:HGNC Symbol;Acc:10668]
ENSG00000134954	85.2511	29.0759	1.5519	9.5e-09	2.18e-07	ETS1	protein_coding	v-ets erythroblastosis virus E26 oncogene homolog 1 (avian) [Source:HGNC Symbol;Acc:3488]
ENSG00000105289	157.155	53.6025	1.5518	6.56e-15	3.12e-13	TJP3	protein_coding	tight junction protein 3 [Source:HGNC Symbol;Acc:11829]
ENSG00000137825	36.3751	12.4611	1.5455	0.00018494	0.0018682	ITPKA	protein_coding	inositol-trisphosphate 3-kinase A [Source:HGNC Symbol;Acc:6178]
ENSG00000186862	48.5001	16.6148	1.5455	1.58e-05	0.00020757	PDZD7	protein_coding	PDZ domain containing 7 [Source:HGNC Symbol;Acc:26257]
ENSG00000120738	208.287	71.4041	1.5445	3.79e-19	2.61e-17	EGR1	protein_coding	early growth response 1 [Source:HGNC Symbol;Acc:3238]
ENSG00000187867	36.2811	12.4611	1.5418	0.00019309	0.00194	PALM3	protein_coding	paralemmin 3 [Source:HGNC Symbol;Acc:33274]
ENSG00000149743	62.411	21.4608	1.5401	1.03e-06	1.71e-05	TRPT1	protein_coding	tRNA phosphotransferase 1 [Source:HGNC Symbol;Acc:20316]
ENSG00000217801	41.3567	14.2413	1.538	7.08e-05	0.00079482	RP11-465B22.3	transcribed_unprocessed_pseudogene	-
ENSG00000133103	91.8306	31.6472	1.5369	3.25e-09	7.86e-08	COG6	protein_coding	component of oligomeric golgi complex 6 [Source:HGNC Symbol;Acc:18621]
ENSG00000186577	56.8654	19.6806	1.5308	3.4e-06	5.18e-05	C6orf1	protein_coding	chromosome 6 open reading frame 1 [Source:HGNC Symbol;Acc:1340]
ENSG00000103528	31.9574	11.0765	1.5286	0.00050377	0.0044842	SYT17	protein_coding	synaptotagmin XVII [Source:HGNC Symbol;Acc:24119]
ENSG00000251493	34.4952	11.9666	1.5274	0.00030357	0.0028852	FOXD1	protein_coding	forkhead box D1 [Source:HGNC Symbol;Acc:3802]
ENSG00000130733	136.195	47.2731	1.5266	7.22e-13	2.73e-11	YIPF2	protein_coding	Yip1 domain family, member 2 [Source:HGNC Symbol;Acc:28476]
ENSG00000037042	56.1135	19.4828	1.5261	4.13e-06	6.16e-05	TUBG2	protein_coding	tubulin, gamma 2 [Source:HGNC Symbol;Acc:12419]
ENSG00000275216	78.4837	27.2957	1.5237	5.33e-08	1.09e-06	RP11-54H7.4	lincRNA	-
ENSG00000198910	114.013	39.6579	1.5235	5.52e-11	1.66e-09	L1CAM	protein_coding	L1 cell adhesion molecule [Source:HGNC Symbol;Acc:6470]
ENSG00000119514	79.7996	27.7902	1.5218	4.24e-08	8.82e-07	GALNT12	protein_coding	UDP-N-acetyl-alpha-D-galactosamine:polypeptide N-acetylgalactosaminyltransferase 12 (GalNAc-T12) [Source:HGNC Symbol;Acc:19877]
ENSG00000107738	55.0796	19.1861	1.5215	5.3e-06	7.75e-05	C10orf54	protein_coding	chromosome 10 open reading frame 54 [Source:HGNC Symbol;Acc:30085]
ENSG00000176092	34.8712	12.1644	1.5194	0.00029565	0.002822	AIM1L	protein_coding	absent in melanoma 1-like [Source:HGNC Symbol;Acc:17295]
ENSG00000154358	90.6087	31.6472	1.5176	5.57e-09	1.3e-07	OBSCN	protein_coding	obscurin, cytoskeletal calmodulin and titin-interacting RhoGEF [Source:HGNC Symbol;Acc:15719]
ENSG00000204054	92.6765	32.4384	1.5145	3.92e-09	9.41e-08	LINC00963	processed_transcript	-
ENSG00000157796	49.44	17.3071	1.5143	1.71e-05	0.00022244	WDR19	protein_coding	WD repeat domain 19 [Source:HGNC Symbol;Acc:18340]
ENSG00000138674	50.192	17.6038	1.5116	1.51e-05	0.00019956	SEC31A	protein_coding	SEC31 homolog A (S. cerevisiae) [Source:HGNC Symbol;Acc:17052]
ENSG00000130449	35.9991	12.6589	1.5078	0.00025386	0.0024708	ZSWIM6	protein_coding	zinc finger, SWIM-type containing 6 [Source:HGNC Symbol;Acc:29316]
ENSG00000164938	82.3374	29.0759	1.5017	3.43e-08	7.25e-07	TP53INP1	protein_coding	tumor protein p53 inducible nuclear protein 1 [Source:HGNC Symbol;Acc:18022]
ENSG00000143847	37.503	13.2523	1.5008	0.00019748	0.0019759	PPFIA4	protein_coding	protein tyrosine phosphatase, receptor type, f polypeptide (PTPRF), interacting protein (liprin), alpha 4 [Source:HGNC Symbol;Acc:9248]
ENSG00000135549	35.8111	12.6589	1.5003	0.00027641	0.0026592	PKIB	protein_coding	protein kinase (cAMP-dependent, catalytic) inhibitor beta [Source:HGNC Symbol;Acc:9018]
ENSG00000183186	34.6832	12.2633	1.4999	0.00034604	0.0032162	C2CD4C	protein_coding	C2 calcium-dependent domain containing 4C [Source:HGNC Symbol;Acc:29417]
ENSG00000126603	51.4139	18.1972	1.4984	1.34e-05	0.0001792	GLIS2	protein_coding	GLIS family zinc finger 2 [Source:HGNC Symbol;Acc:29450]
ENSG00000152256	53.2937	18.8894	1.4964	9.49e-06	0.00013109	PDK1	protein_coding	pyruvate dehydrogenase kinase, isozyme 1 [Source:HGNC Symbol;Acc:8809]
ENSG00000010810	38.7249	13.7468	1.4942	0.00016249	0.00167	FYN	protein_coding	FYN oncogene related to SRC, FGR, YES [Source:HGNC Symbol;Acc:4037]
ENSG00000007384	51.7898	18.395	1.4934	1.3e-05	0.00017488	RHBDF1	protein_coding	rhomboid 5 homolog 1 (Drosophila) [Source:HGNC Symbol;Acc:20561]
ENSG00000140941	234.135	83.1729	1.4932	1.88e-20	1.4e-18	MAP1LC3B	protein_coding	microtubule-associated protein 1 light chain 3 beta [Source:HGNC Symbol;Acc:13352]
ENSG00000145198	40.8867	14.5379	1.4918	0.00010845	0.001168	VWA5B2	protein_coding	von Willebrand factor A domain containing 5B2 [Source:HGNC Symbol;Acc:25144]
ENSG00000100299	73.972	26.3068	1.4915	1.93e-07	3.63e-06	ARSA	protein_coding	arylsulfatase A [Source:HGNC Symbol;Acc:713]
ENSG00000163703	53.9517	19.285	1.4842	9.37e-06	0.00012963	CRELD1	protein_coding	cysteine-rich with EGF-like domains 1 [Source:HGNC Symbol;Acc:14630]
ENSG00000022267	48.4061	17.3071	1.4838	2.71e-05	0.00033723	FHL1	protein_coding	four and a half LIM domains 1 [Source:HGNC Symbol;Acc:3702]
ENSG00000183049	71.3403	25.5156	1.4833	3.51e-07	6.35e-06	CAMK1D	protein_coding	calcium/calmodulin-dependent protein kinase ID [Source:HGNC Symbol;Acc:19341]
ENSG00000105419	76.4158	27.3946	1.48	1.41e-07	2.73e-06	MEIS3	protein_coding	Meis homeobox 3 [Source:HGNC Symbol;Acc:29537]
ENSG00000148180	215.431	77.3379	1.478	1.05e-18	6.98e-17	GSN	protein_coding	gelsolin [Source:HGNC Symbol;Acc:4620]
ENSG00000102854	208.851	75.36	1.4706	4.52e-18	2.89e-16	MSLN	protein_coding	mesothelin [Source:HGNC Symbol;Acc:7371]
ENSG00000188994	80.8335	29.1748	1.4702	7.07e-08	1.42e-06	ZNF292	protein_coding	zinc finger protein 292 [Source:HGNC Symbol;Acc:18410]
ENSG00000146350	40.5107	14.6368	1.4687	0.00013752	0.0014378	TBC1D32	protein_coding	chromosome 6 open reading frame 170 [Source:HGNC Symbol;Acc:21485]
ENSG00000068323	87.413	31.6472	1.4658	2.23e-08	4.89e-07	TFE3	protein_coding	transcription factor binding to IGHM enhancer 3 [Source:HGNC Symbol;Acc:11752]
ENSG00000103145	130.743	47.4708	1.4616	8.67e-12	2.9e-10	HCFC1R1	protein_coding	host cell factor C1 regulator 1 (XPO1 dependent) [Source:HGNC Symbol;Acc:21198]
ENSG00000104881	135.161	49.1521	1.4594	4.09e-12	1.41e-10	PPP1R13L	protein_coding	protein phosphatase 1, regulatory subunit 13 like [Source:HGNC Symbol;Acc:18838]
ENSG00000186815	153.02	55.6793	1.4585	1.64e-13	6.62e-12	TPCN1	protein_coding	two pore segment channel 1 [Source:HGNC Symbol;Acc:18182]
ENSG00000187800	74.16	26.999	1.4577	2.86e-07	5.24e-06	PEAR1	protein_coding	platelet endothelial aggregation receptor 1 [Source:HGNC Symbol;Acc:33631]
ENSG00000178607	66.5466	24.2299	1.4576	1.17e-06	1.92e-05	ERN1	protein_coding	endoplasmic reticulum to nucleus signaling 1 [Source:HGNC Symbol;Acc:3449]
ENSG00000005238	41.2627	15.0324	1.4568	0.00012995	0.0013651	FAM214B	protein_coding	family with sequence similarity 214, member B [Source:HGNC Symbol;Acc:25666]
ENSG00000164327	48.3121	17.6038	1.4565	3.47e-05	0.00042064	RICTOR	protein_coding	RPTOR independent companion of MTOR, complex 2 [Source:HGNC Symbol;Acc:28611]
ENSG00000172037	377.004	137.567	1.4544	6.95e-31	9.58e-29	LAMB2	protein_coding	laminin, beta 2 (laminin S) [Source:HGNC Symbol;Acc:6487]
ENSG00000138834	281.883	102.952	1.4531	1.77e-23	1.63e-21	MAPK8IP3	protein_coding	mitogen-activated protein kinase 8 interacting protein 3 [Source:HGNC Symbol;Acc:6884]
ENSG00000198576	69.4604	25.4167	1.4504	7.42e-07	1.26e-05	ARC	protein_coding	activity-regulated cytoskeleton-associated protein [Source:HGNC Symbol;Acc:648]
ENSG00000158828	37.785	13.8457	1.4484	0.00026489	0.0025594	PINK1	protein_coding	PTEN induced putative kinase 1 [Source:HGNC Symbol;Acc:14581]
ENSG00000118985	84.9692	31.1527	1.4476	4.56e-08	9.46e-07	ELL2	protein_coding	elongation factor, RNA polymerase II, 2 [Source:HGNC Symbol;Acc:17064]
ENSG00000268205	51.1319	18.7905	1.4442	2.29e-05	0.00028878	CTC-444N24.11	lincRNA	-
ENSG00000126217	46.5263	17.1093	1.4433	5.4e-05	0.00062811	MCF2L	protein_coding	MCF.2 cell line derived transforming sequence-like [Source:HGNC Symbol;Acc:14576]
ENSG00000109736	384.241	141.621	1.44	4.82e-31	6.75e-29	MFSD10	protein_coding	major facilitator superfamily domain containing 10 [Source:HGNC Symbol;Acc:16894]
ENSG00000176454	158.377	58.4485	1.4381	1.07e-13	4.47e-12	LPCAT4	protein_coding	lysophosphatidylcholine acyltransferase 4 [Source:HGNC Symbol;Acc:30059]
ENSG00000072682	122.19	45.0973	1.438	6.7e-11	1.99e-09	P4HA2	protein_coding	prolyl 4-hydroxylase, alpha polypeptide II [Source:HGNC Symbol;Acc:8547]
ENSG00000187535	100.29	37.1855	1.4314	3.75e-09	9.03e-08	IFT140	protein_coding	intraflagellar transport 140 homolog (Chlamydomonas) [Source:HGNC Symbol;Acc:29077]
ENSG00000108840	117.96	43.8116	1.4289	1.71e-10	4.81e-09	HDAC5	protein_coding	histone deacetylase 5 [Source:HGNC Symbol;Acc:14068]
ENSG00000152952	125.668	46.7786	1.4257	4.68e-11	1.42e-09	PLOD2	protein_coding	procollagen-lysine, 2-oxoglutarate 5-dioxygenase 2 [Source:HGNC Symbol;Acc:9082]
ENSG00000196428	104.238	38.8668	1.4233	2.14e-09	5.28e-08	TSC22D2	protein_coding	TSC22 domain family, member 2 [Source:HGNC Symbol;Acc:29095]
ENSG00000168071	50.098	18.6916	1.4224	3.35e-05	0.00040751	CCDC88B	protein_coding	coiled-coil domain containing 88B [Source:HGNC Symbol;Acc:26757]
ENSG00000213722	106.211	39.6579	1.4213	1.57e-09	3.92e-08	DDAH2	protein_coding	dimethylarginine dimethylaminohydrolase 2 [Source:HGNC Symbol;Acc:2716]
ENSG00000205542	483.685	180.785	1.4198	6.19e-38	1.1e-35	TMSB4X	protein_coding	thymosin beta 4, X-linked [Source:HGNC Symbol;Acc:11881]
ENSG00000173482	35.3412	13.2523	1.4151	0.00051659	0.0045799	PTPRM	protein_coding	protein tyrosine phosphatase, receptor type, M [Source:HGNC Symbol;Acc:9675]
ENSG00000261949	37.409	14.0435	1.4135	0.00035789	0.0033176	GFY	protein_coding	Homo sapiens uncharacterized LOC100507003 (LOC100507003), mRNA. [Source:RefSeq mRNA;Acc:NM_001195256]
ENSG00000214655	106.869	40.1524	1.4123	1.64e-09	4.11e-08	ZSWIM8	protein_coding	zinc finger, SWIM-type containing 8 [Source:HGNC Symbol;Acc:23528]
ENSG00000118816	436.313	163.972	1.4119	3.87e-34	6.25e-32	CCNI	protein_coding	cyclin I [Source:HGNC Symbol;Acc:1595]
ENSG00000105357	261.769	98.4031	1.4115	3.97e-21	3.16e-19	MYH14	protein_coding	myosin, heavy chain 14, non-muscle [Source:HGNC Symbol;Acc:23212]
ENSG00000160323	51.7898	19.4828	1.4105	2.75e-05	0.00034108	ADAMTS13	protein_coding	ADAM metallopeptidase with thrombospondin type 1 motif, 13 [Source:HGNC Symbol;Acc:1366]
ENSG00000125657	174.544	65.668	1.4103	1.38e-14	6.35e-13	TNFSF9	protein_coding	tumor necrosis factor (ligand) superfamily, member 9 [Source:HGNC Symbol;Acc:11939]
ENSG00000100196	111.099	41.8337	1.4091	8.35e-10	2.16e-08	KDELR3	protein_coding	KDEL (Lys-Asp-Glu-Leu) endoplasmic reticulum protein retention receptor 3 [Source:HGNC Symbol;Acc:6306]
ENSG00000125746	262.333	98.7987	1.4088	4.05e-21	3.21e-19	EML2	protein_coding	echinoderm microtubule associated protein like 2 [Source:HGNC Symbol;Acc:18035]
ENSG00000105329	150.576	56.7672	1.4074	9.33e-13	3.44e-11	TGFB1	protein_coding	transforming growth factor, beta 1 [Source:HGNC Symbol;Acc:11766]
ENSG00000180667	98.786	37.2844	1.4057	7.53e-09	1.74e-07	YOD1	protein_coding	YOD1 OTU deubiquinating enzyme 1 homolog (S. cerevisiae) [Source:HGNC Symbol;Acc:25035]
ENSG00000167549	67.5806	25.5156	1.4052	1.77e-06	2.82e-05	CORO6	protein_coding	coronin 6 [Source:HGNC Symbol;Acc:21356]
ENSG00000142669	156.967	59.3386	1.4034	3.44e-13	1.36e-11	SH3BGRL3	protein_coding	SH3 domain binding glutamic acid-rich protein like 3 [Source:HGNC Symbol;Acc:15568]
ENSG00000112406	39.7588	15.0324	1.4032	0.00025089	0.002449	HECA	protein_coding	headcase homolog (Drosophila) [Source:HGNC Symbol;Acc:21041]
ENSG00000123358	51.6018	19.5817	1.3979	3.18e-05	0.00038863	NR4A1	protein_coding	nuclear receptor subfamily 4, group A, member 1 [Source:HGNC Symbol;Acc:7980]
ENSG00000179361	38.5369	14.6368	1.3966	0.0003268	0.0030672	ARID3B	protein_coding	AT rich interactive domain 3B (BRIGHT-like) [Source:HGNC Symbol;Acc:14350]
ENSG00000114270	51.4139	19.5817	1.3926	3.44e-05	0.00041773	COL7A1	protein_coding	collagen, type VII, alpha 1 [Source:HGNC Symbol;Acc:2214]
ENSG00000166471	180.559	68.8327	1.3913	8.67e-15	4.03e-13	TMEM41B	protein_coding	transmembrane protein 41B [Source:HGNC Symbol;Acc:28948]
ENSG00000188910	121.626	46.4819	1.3877	2.08e-10	5.78e-09	GJB3	protein_coding	gap junction protein, beta 3, 31kDa [Source:HGNC Symbol;Acc:4285]
ENSG00000163346	38.7249	14.8346	1.3843	0.00034371	0.0032005	PBXIP1	protein_coding	pre-B-cell leukemia homeobox interacting protein 1 [Source:HGNC Symbol;Acc:21199]
ENSG00000127663	151.986	58.2507	1.3836	1.34e-12	4.86e-11	KDM4B	protein_coding	lysine (K)-specific demethylase 4B [Source:HGNC Symbol;Acc:29136]
ENSG00000099875	627.775	241.211	1.38	6.4e-47	1.8e-44	MKNK2	protein_coding	MAP kinase interacting serine/threonine kinase 2 [Source:HGNC Symbol;Acc:7111]
ENSG00000172137	76.6978	29.4715	1.3799	4.98e-07	8.78e-06	CALB2	protein_coding	calbindin 2 [Source:HGNC Symbol;Acc:1435]
ENSG00000139631	44.4584	17.2082	1.3694	0.00014053	0.0014655	CSAD	protein_coding	cysteine sulfinic acid decarboxylase [Source:HGNC Symbol;Acc:18966]
ENSG00000187017	324.744	125.699	1.3693	7.78e-25	7.74e-23	ESPN	protein_coding	espin [Source:HGNC Symbol;Acc:13281]
ENSG00000101335	103.204	39.9546	1.3691	6.63e-09	1.54e-07	MYL9	protein_coding	myosin, light chain 9, regulatory [Source:HGNC Symbol;Acc:15754]
ENSG00000141458	151.61	58.8441	1.3654	2.27e-12	8.02e-11	NPC1	protein_coding	Niemann-Pick disease, type C1 [Source:HGNC Symbol;Acc:7897]
ENSG00000167103	49.158	19.0872	1.3648	6.49e-05	0.00073968	PIP5KL1	protein_coding	phosphatidylinositol-4-phosphate 5-kinase-like 1 [Source:HGNC Symbol;Acc:28711]
ENSG00000099999	67.4866	26.2079	1.3646	2.88e-06	4.43e-05	RNF215	protein_coding	ring finger protein 215 [Source:HGNC Symbol;Acc:33434]
ENSG00000221968	205.655	80.0082	1.362	3.39e-16	1.82e-14	FADS3	protein_coding	fatty acid desaturase 3 [Source:HGNC Symbol;Acc:3576]
ENSG00000173599	74.442	28.977	1.3612	9.28e-07	1.55e-05	PC	protein_coding	pyruvate carboxylase [Source:HGNC Symbol;Acc:8636]
ENSG00000150593	62.9749	24.5266	1.3604	6.46e-06	9.24e-05	PDCD4	protein_coding	programmed cell death 4 (neoplastic transformation inhibitor) [Source:HGNC Symbol;Acc:8763]
ENSG00000035862	271.262	105.722	1.3594	8.15e-21	6.22e-19	TIMP2	protein_coding	TIMP metallopeptidase inhibitor 2 [Source:HGNC Symbol;Acc:11821]
ENSG00000054654	66.4526	25.9112	1.3588	3.66e-06	5.54e-05	SYNE2	protein_coding	spectrin repeat containing, nuclear envelope 2 [Source:HGNC Symbol;Acc:17084]
ENSG00000204386	80.3635	31.3505	1.3581	3.59e-07	6.47e-06	NEU1	protein_coding	sialidase 1 (lysosomal sialidase) [Source:HGNC Symbol;Acc:7758]
ENSG00000167608	100.102	39.0646	1.3575	1.36e-08	3.07e-07	TMC4	protein_coding	transmembrane channel-like 4 [Source:HGNC Symbol;Acc:22998]
ENSG00000178104	74.16	28.977	1.3557	1.04e-06	1.73e-05	PDE4DIP	protein_coding	phosphodiesterase 4D interacting protein [Source:HGNC Symbol;Acc:15580]
ENSG00000145014	39.4768	15.428	1.3555	0.00036753	0.0033987	TMEM44	protein_coding	transmembrane protein 44 [Source:HGNC Symbol;Acc:25120]
ENSG00000118689	167.776	65.7669	1.3511	2.34e-13	9.38e-12	FOXO3	protein_coding	forkhead box O3 [Source:HGNC Symbol;Acc:3821]
ENSG00000187244	131.307	51.5256	1.3496	9.31e-11	2.73e-09	BCAM	protein_coding	basal cell adhesion molecule (Lutheran blood group) [Source:HGNC Symbol;Acc:6722]
ENSG00000141580	561.605	220.443	1.3492	6.44e-41	1.42e-38	WDR45B	protein_coding	WD repeat domain 45B [Source:HGNC Symbol;Acc:25072]
ENSG00000085117	40.9807	16.1203	1.3461	0.00030365	0.0028852	CD82	protein_coding	CD82 molecule [Source:HGNC Symbol;Acc:6210]
ENSG00000171206	224.924	88.5133	1.3455	2.67e-17	1.58e-15	TRIM8	protein_coding	tripartite motif containing 8 [Source:HGNC Symbol;Acc:15579]
ENSG00000064300	49.252	19.3839	1.3453	7.54e-05	0.00084106	NGFR	protein_coding	nerve growth factor receptor [Source:HGNC Symbol;Acc:7809]
ENSG00000255112	57.2414	22.5487	1.344	2e-05	0.00025628	CHMP1B	protein_coding	charged multivesicular body protein 1B [Source:HGNC Symbol;Acc:24287]
ENSG00000051108	139.767	55.086	1.3433	2.71e-11	8.49e-10	HERPUD1	protein_coding	homocysteine-inducible, endoplasmic reticulum stress-inducible, ubiquitin-like domain member 1 [Source:HGNC Symbol;Acc:13744]
ENSG00000159433	42.3906	16.7137	1.3427	0.000245	0.0023969	STARD9	protein_coding	StAR-related lipid transfer (START) domain containing 9 [Source:HGNC Symbol;Acc:19162]
ENSG00000078699	39.8528	15.7247	1.3416	0.00037943	0.0034827	CBFA2T2	protein_coding	core-binding factor, runt domain, alpha subunit 2; translocated to, 2 [Source:HGNC Symbol;Acc:1536]
ENSG00000206503	401.724	159.225	1.3351	2.4e-29	3.13e-27	HLA-A	protein_coding	major histocompatibility complex, class I, A [Source:HGNC Symbol;Acc:4931]
ENSG00000181885	312.619	123.919	1.335	3.39e-23	3.02e-21	CLDN7	protein_coding	claudin 7 [Source:HGNC Symbol;Acc:2049]
ENSG00000101187	284.891	113.04	1.3336	2.98e-21	2.4e-19	SLCO4A1	protein_coding	solute carrier organic anion transporter family, member 4A1 [Source:HGNC Symbol;Acc:10953]
ENSG00000142459	85.4391	33.9219	1.3327	2.22e-07	4.14e-06	EVI5L	protein_coding	ecotropic viral integration site 5-like [Source:HGNC Symbol;Acc:30464]
ENSG00000137802	78.1077	31.0538	1.3307	7.53e-07	1.28e-05	MAPKBP1	protein_coding	mitogen-activated protein kinase binding protein 1 [Source:HGNC Symbol;Acc:29536]
ENSG00000131389	197.29	78.6236	1.3273	4.19e-15	2.03e-13	SLC6A6	protein_coding	solute carrier family 6 (neurotransmitter transporter, taurine), member 6 [Source:HGNC Symbol;Acc:11052]
ENSG00000177169	83.7473	33.4274	1.325	3.26e-07	5.94e-06	ULK1	protein_coding	unc-51-like kinase 1 (C. elegans) [Source:HGNC Symbol;Acc:12558]
ENSG00000061938	150.482	60.1297	1.3234	7.86e-12	2.64e-10	TNK2	protein_coding	tyrosine kinase, non-receptor, 2 [Source:HGNC Symbol;Acc:19297]
ENSG00000111540	160.821	64.2834	1.3229	1.55e-12	5.54e-11	RAB5B	protein_coding	RAB5B, member RAS oncogene family [Source:HGNC Symbol;Acc:9784]
ENSG00000166987	49.44	19.7795	1.3217	8.95e-05	0.00098244	MBD6	protein_coding	methyl-CpG binding domain protein 6 [Source:HGNC Symbol;Acc:20445]
ENSG00000198198	71.9042	28.7792	1.321	2.33e-06	3.63e-05	SZT2	protein_coding	seizure threshold 2 homolog (mouse) [Source:HGNC Symbol;Acc:29040]
ENSG00000119950	140.425	56.3716	1.3168	4.54e-11	1.38e-09	MXI1	protein_coding	MAX interactor 1, dimerization protein [Source:HGNC Symbol;Acc:7534]
ENSG00000163702	40.1348	16.1203	1.316	0.00043323	0.003928	IL17RC	protein_coding	interleukin 17 receptor C [Source:HGNC Symbol;Acc:18358]
ENSG00000116604	119.276	47.9653	1.3142	1.35e-09	3.4e-08	MEF2D	protein_coding	myocyte enhancer factor 2D [Source:HGNC Symbol;Acc:6997]
ENSG00000072195	261.863	105.326	1.314	2.72e-19	1.91e-17	SPEG	protein_coding	SPEG complex locus [Source:HGNC Symbol;Acc:16901]
ENSG00000110628	44.1764	17.8016	1.3113	0.00023077	0.0022715	SLC22A18	protein_coding	solute carrier family 22, member 18 [Source:HGNC Symbol;Acc:10964]
ENSG00000159733	53.0117	21.3619	1.3113	5.48e-05	0.00063559	ZFYVE28	protein_coding	zinc finger, FYVE domain containing 28 [Source:HGNC Symbol;Acc:29334]
ENSG00000034510	1923.65	777.83	1.3063	6.29e-130	7.41e-127	TMSB10	protein_coding	thymosin beta 10 [Source:HGNC Symbol;Acc:11879]
ENSG00000186866	97.8461	39.6579	1.3029	4.86e-08	1e-06	POFUT2	protein_coding	protein O-fucosyltransferase 2 [Source:HGNC Symbol;Acc:14683]
ENSG00000101782	129.898	52.7124	1.3012	3.36e-10	9.08e-09	RIOK3	protein_coding	RIO kinase 3 [Source:HGNC Symbol;Acc:11451]
ENSG00000154917	54.7976	22.252	1.3002	4.56e-05	0.00053622	RAB6B	protein_coding	RAB6B, member RAS oncogene family [Source:HGNC Symbol;Acc:14902]
ENSG00000179335	180.841	73.4809	1.2993	1.32e-13	5.4e-12	CLK3	protein_coding	CDC-like kinase 3 [Source:HGNC Symbol;Acc:2071]
ENSG00000064687	344.858	140.237	1.2981	1.64e-24	1.59e-22	ABCA7	protein_coding	ATP-binding cassette, sub-family A (ABC1), member 7 [Source:HGNC Symbol;Acc:37]
ENSG00000167110	209.885	85.4475	1.2965	1.66e-15	8.27e-14	GOLGA2	protein_coding	golgin A2 [Source:HGNC Symbol;Acc:4425]
ENSG00000125895	50.192	20.4718	1.2938	0.0001007	0.0010941	TMEM74B	protein_coding	transmembrane protein 74B [Source:HGNC Symbol;Acc:15893]
ENSG00000225138	68.5205	27.988	1.2917	5.66e-06	8.2e-05	CTD-2228K2.7	processed_transcript	-
ENSG00000090020	93.8984	38.3723	1.291	1.09e-07	2.14e-06	SLC9A1	protein_coding	solute carrier family 9, subfamily A (NHE1, cation proton antiporter 1), member 1 [Source:HGNC Symbol;Acc:11071]
ENSG00000165813	75.9459	31.0538	1.2902	1.8e-06	2.87e-05	CCDC186	protein_coding	chromosome 10 open reading frame 118 [Source:HGNC Symbol;Acc:24349]
ENSG00000186395	142.305	58.2507	1.2886	6.58e-11	1.96e-09	KRT10	protein_coding	keratin 10 [Source:HGNC Symbol;Acc:6413]
ENSG00000117139	68.8025	28.1858	1.2875	5.69e-06	8.24e-05	KDM5B	protein_coding	lysine (K)-specific demethylase 5B [Source:HGNC Symbol;Acc:18039]
ENSG00000065357	130.837	53.6025	1.2874	3.92e-10	1.05e-08	DGKA	protein_coding	diacylglycerol kinase, alpha 80kDa [Source:HGNC Symbol;Acc:2849]
ENSG00000075426	202.648	83.074	1.2865	7.05e-15	3.33e-13	FOSL2	protein_coding	FOS-like antigen 2 [Source:HGNC Symbol;Acc:3798]
ENSG00000170542	125.574	51.6245	1.2824	9.76e-10	2.51e-08	SERPINB9	protein_coding	serpin peptidase inhibitor, clade B (ovalbumin), member 9 [Source:HGNC Symbol;Acc:8955]
ENSG00000120899	45.7743	18.8894	1.277	0.00023338	0.0022937	PTK2B	protein_coding	protein tyrosine kinase 2 beta [Source:HGNC Symbol;Acc:9612]
ENSG00000067064	261.205	107.897	1.2755	1.58e-18	1.03e-16	IDI1	protein_coding	isopentenyl-diphosphate delta isomerase 1 [Source:HGNC Symbol;Acc:5387]
ENSG00000008300	50.004	20.6696	1.2745	0.00012254	0.0013002	CELSR3	protein_coding	cadherin, EGF LAG seven-pass G-type receptor 3 [Source:HGNC Symbol;Acc:3230]
ENSG00000112033	162.231	67.2504	1.2704	5.09e-12	1.75e-10	PPARD	protein_coding	peroxisome proliferator-activated receptor delta [Source:HGNC Symbol;Acc:9235]
ENSG00000077238	85.7211	35.6031	1.2676	5.44e-07	9.54e-06	IL4R	protein_coding	interleukin 4 receptor [Source:HGNC Symbol;Acc:6015]
ENSG00000108465	354.539	147.357	1.2666	2.34e-24	2.23e-22	CDK5RAP3	protein_coding	CDK5 regulatory subunit associated protein 3 [Source:HGNC Symbol;Acc:18673]
ENSG00000242247	60.4371	25.12	1.2666	2.62e-05	0.00032703	ARFGAP3	protein_coding	ADP-ribosylation factor GTPase activating protein 3 [Source:HGNC Symbol;Acc:661]
ENSG00000205744	50.2859	21.0652	1.2553	0.00013849	0.0014457	DENND1C	protein_coding	DENN/MADD domain containing 1C [Source:HGNC Symbol;Acc:26225]
ENSG00000101004	42.0146	17.6038	1.255	0.00049622	0.0044288	NINL	protein_coding	ninein-like [Source:HGNC Symbol;Acc:29163]
ENSG00000136770	44.3644	18.5927	1.2547	0.00034601	0.0032162	DNAJC1	protein_coding	DnaJ (Hsp40) homolog, subfamily C, member 1 [Source:HGNC Symbol;Acc:20090]
ENSG00000130517	123.6	51.8223	1.254	2.37e-09	5.8e-08	PGPEP1	protein_coding	pyroglutamyl-peptidase I [Source:HGNC Symbol;Acc:13568]
ENSG00000173442	381.609	160.313	1.2512	1.12e-25	1.17e-23	EHBP1L1	protein_coding	EH domain binding protein 1-like 1 [Source:HGNC Symbol;Acc:30682]
ENSG00000181085	108.185	45.4929	1.2498	2.51e-08	5.45e-07	MAPK15	protein_coding	mitogen-activated protein kinase 15 [Source:HGNC Symbol;Acc:24667]
ENSG00000142102	282.729	119.567	1.2416	3.04e-19	2.12e-17	ATHL1	protein_coding	ATH1, acid trehalase-like 1 (yeast) [Source:HGNC Symbol;Acc:26210]
ENSG00000021300	96.3422	40.9436	1.2345	1.86e-07	3.5e-06	PLEKHB1	protein_coding	pleckstrin homology domain containing, family B (evectins) member 1 [Source:HGNC Symbol;Acc:19079]
ENSG00000131748	164.863	70.1184	1.2334	9.4e-12	3.13e-10	STARD3	protein_coding	StAR-related lipid transfer (START) domain containing 3 [Source:HGNC Symbol;Acc:17579]
ENSG00000117595	88.8228	37.8778	1.2296	5.99e-07	1.04e-05	IRF6	protein_coding	interferon regulatory factor 6 [Source:HGNC Symbol;Acc:6121]
ENSG00000173039	195.128	83.3707	1.2268	1.51e-13	6.11e-12	RELA	protein_coding	v-rel reticuloendotheliosis viral oncogene homolog A (avian) [Source:HGNC Symbol;Acc:9955]
ENSG00000178814	123.6	52.8113	1.2268	4.14e-09	9.88e-08	OPLAH	protein_coding	5-oxoprolinase (ATP-hydrolysing) [Source:HGNC Symbol;Acc:8149]
ENSG00000102554	140.707	60.1297	1.2265	3.58e-10	9.62e-09	KLF5	protein_coding	Kruppel-like factor 5 (intestinal) [Source:HGNC Symbol;Acc:6349]
ENSG00000170776	83.9352	35.8998	1.2253	1.3e-06	2.11e-05	AKAP13	protein_coding	A kinase (PRKA) anchor protein 13 [Source:HGNC Symbol;Acc:371]
ENSG00000090006	330.759	141.522	1.2248	7.54e-22	6.31e-20	LTBP4	protein_coding	latent transforming growth factor beta binding protein 4 [Source:HGNC Symbol;Acc:6717]
ENSG00000067082	248.234	106.216	1.2247	8.69e-17	4.9e-15	KLF6	protein_coding	Kruppel-like factor 6 [Source:HGNC Symbol;Acc:2235]
ENSG00000235750	81.3034	34.812	1.2237	1.94e-06	3.07e-05	KIAA0040	protein_coding	KIAA0040 [Source:HGNC Symbol;Acc:28950]
ENSG00000113369	104.144	44.6028	1.2234	7.22e-08	1.45e-06	ARRDC3	protein_coding	arrestin domain containing 3 [Source:HGNC Symbol;Acc:29263]
ENSG00000158106	249.832	107.007	1.2232	7.36e-17	4.17e-15	RHPN1	protein_coding	rhophilin, Rho GTPase binding protein 1 [Source:HGNC Symbol;Acc:19973]
ENSG00000121753	81.3974	34.9109	1.2213	1.98e-06	3.13e-05	ADGRB2	protein_coding	brain-specific angiogenesis inhibitor 2 [Source:HGNC Symbol;Acc:944]
ENSG00000196182	91.7366	39.3612	1.2207	4.49e-07	7.98e-06	STK40	protein_coding	serine/threonine kinase 40 [Source:HGNC Symbol;Acc:21373]
ENSG00000116017	66.0767	28.3836	1.2191	1.88e-05	0.0002417	ARID3A	protein_coding	AT rich interactive domain 3A (BRIGHT-like) [Source:HGNC Symbol;Acc:3031]
ENSG00000139112	82.0554	35.3064	1.2167	1.92e-06	3.04e-05	GABARAPL1	protein_coding	GABA(A) receptor-associated protein like 1 [Source:HGNC Symbol;Acc:4068]
ENSG00000132510	92.3946	39.7568	1.2166	4.36e-07	7.76e-06	KDM6B	protein_coding	lysine (K)-specific demethylase 6B [Source:HGNC Symbol;Acc:29012]
ENSG00000145901	137.981	59.4375	1.215	6.87e-10	1.8e-08	TNIP1	protein_coding	TNFAIP3 interacting protein 1 [Source:HGNC Symbol;Acc:16903]
ENSG00000140545	137.511	59.2397	1.2149	7.36e-10	1.92e-08	MFGE8	protein_coding	milk fat globule-EGF factor 8 protein [Source:HGNC Symbol;Acc:7036]
ENSG00000170322	89.0108	38.3723	1.2139	7.36e-07	1.25e-05	NFRKB	protein_coding	nuclear factor related to kappaB binding protein [Source:HGNC Symbol;Acc:7802]
ENSG00000105699	537.073	231.618	1.2134	5.02e-34	8.04e-32	LSR	protein_coding	lipolysis stimulated lipoprotein receptor [Source:HGNC Symbol;Acc:29572]
ENSG00000171992	61.0011	26.3068	1.2134	4.17e-05	0.00049379	SYNPO	protein_coding	synaptopodin [Source:HGNC Symbol;Acc:30672]
ENSG00000173559	114.201	49.251	1.2133	2.06e-08	4.55e-07	NABP1	protein_coding	nucleic acid binding protein 1 [Source:HGNC Symbol;Acc:26232]
ENSG00000162069	64.1968	27.6913	1.2131	2.63e-05	0.00032863	CCDC64B	protein_coding	coiled-coil domain containing 64B [Source:HGNC Symbol;Acc:33584]
ENSG00000114857	180.183	77.7335	1.2129	1.91e-12	6.79e-11	NKTR	protein_coding	natural killer-tumor recognition sequence [Source:HGNC Symbol;Acc:7833]
ENSG00000184465	61.565	26.6035	1.2105	3.96e-05	0.00047263	WDR27	protein_coding	WD repeat domain 27 [Source:HGNC Symbol;Acc:21248]
ENSG00000167106	113.637	49.1521	1.2091	2.42e-08	5.27e-07	FAM102A	protein_coding	family with sequence similarity 102, member A [Source:HGNC Symbol;Acc:31419]
ENSG00000196776	146.064	63.1956	1.2087	2.55e-10	7.02e-09	CD47	protein_coding	CD47 molecule [Source:HGNC Symbol;Acc:1682]
ENSG00000119986	61.941	26.8012	1.2086	3.83e-05	0.00045781	AVPI1	protein_coding	arginine vasopressin-induced 1 [Source:HGNC Symbol;Acc:30898]
ENSG00000175793	971.882	420.513	1.2086	7.6e-60	2.92e-57	SFN	protein_coding	stratifin [Source:HGNC Symbol;Acc:10773]
ENSG00000070081	62.317	26.999	1.2067	3.7e-05	0.00044412	NUCB2	protein_coding	nucleobindin 2 [Source:HGNC Symbol;Acc:8044]
ENSG00000166783	75.0999	32.5373	1.2067	5.92e-06	8.56e-05	KIAA0430	protein_coding	KIAA0430 [Source:HGNC Symbol;Acc:29562]
ENSG00000172081	94.7444	41.1414	1.2034	3.83e-07	6.88e-06	MOB3A	protein_coding	MOB kinase activator 3A [Source:HGNC Symbol;Acc:29802]
ENSG00000171608	50.7559	22.0542	1.2025	0.00020391	0.002031	PIK3CD	protein_coding	phosphatidylinositol-4,5-bisphosphate 3-kinase, catalytic subunit delta [Source:HGNC Symbol;Acc:8977]
ENSG00000196187	69.1784	30.0649	1.2022	1.45e-05	0.00019297	TMEM63A	protein_coding	transmembrane protein 63A [Source:HGNC Symbol;Acc:29118]
ENSG00000133247	47.7482	20.7685	1.201	0.00031913	0.0030165	SUV420H2	protein_coding	suppressor of variegation 4-20 homolog 2 (Drosophila) [Source:HGNC Symbol;Acc:28405]
ENSG00000136826	93.4285	40.6469	1.2007	4.81e-07	8.51e-06	KLF4	protein_coding	Kruppel-like factor 4 (gut) [Source:HGNC Symbol;Acc:6348]
ENSG00000196968	54.8916	23.9332	1.1976	0.00011755	0.0012553	FUT11	protein_coding	fucosyltransferase 11 (alpha (1,3) fucosyltransferase) [Source:HGNC Symbol;Acc:19233]
ENSG00000185761	43.9885	19.1861	1.1971	0.00056791	0.0049951	ADAMTSL5	protein_coding	ADAMTS-like 5 [Source:HGNC Symbol;Acc:27912]
ENSG00000135127	55.2675	24.2299	1.1896	0.00011999	0.0012772	CCDC64	protein_coding	coiled-coil domain containing 64 [Source:HGNC Symbol;Acc:28095]
ENSG00000137331	635.671	279.089	1.1876	8.25e-39	1.57e-36	IER3	protein_coding	immediate early response 3 [Source:HGNC Symbol;Acc:5392]
ENSG00000184557	49.064	21.5597	1.1863	0.00029841	0.0028435	SOCS3	protein_coding	suppressor of cytokine signaling 3 [Source:HGNC Symbol;Acc:19391]
ENSG00000183018	46.8082	20.5707	1.1862	0.00041209	0.0037464	SPNS2	protein_coding	spinster homolog 2 (Drosophila) [Source:HGNC Symbol;Acc:26992]
ENSG00000166016	72.6561	31.9439	1.1855	1.09e-05	0.00014781	ABTB2	protein_coding	ankyrin repeat and BTB (POZ) domain containing 2 [Source:HGNC Symbol;Acc:23842]
ENSG00000079459	666.97	293.33	1.1851	1.6e-40	3.37e-38	FDFT1	protein_coding	farnesyl-diphosphate farnesyltransferase 1 [Source:HGNC Symbol;Acc:3629]
ENSG00000067715	55.2675	24.3288	1.1838	0.00012679	0.0013352	SYT1	protein_coding	synaptotagmin I [Source:HGNC Symbol;Acc:11509]
ENSG00000065717	105.366	46.383	1.1837	1.21e-07	2.36e-06	TLE2	protein_coding	transducin-like enhancer of split 2 (E(sp1) homolog, Drosophila) [Source:HGNC Symbol;Acc:11838]
ENSG00000170581	96.1543	42.3282	1.1837	4.3e-07	7.66e-06	STAT2	protein_coding	signal transducer and activator of transcription 2, 113kDa [Source:HGNC Symbol;Acc:11363]
ENSG00000140961	56.5834	24.9222	1.1829	0.00010616	0.0011452	OSGIN1	protein_coding	oxidative stress induced growth inhibitor 1 [Source:HGNC Symbol;Acc:30093]
ENSG00000135709	53.1997	23.4387	1.1825	0.00017167	0.0017492	KIAA0513	protein_coding	KIAA0513 [Source:HGNC Symbol;Acc:29058]
ENSG00000089327	132.435	58.4485	1.1801	3.22e-09	7.81e-08	FXYD5	protein_coding	FXYD domain containing ion transport regulator 5 [Source:HGNC Symbol;Acc:4029]
ENSG00000166925	62.505	27.5924	1.1797	4.79e-05	0.00056003	TSC22D4	protein_coding	TSC22 domain family, member 4 [Source:HGNC Symbol;Acc:21696]
ENSG00000198598	54.4216	24.0321	1.1792	0.00014898	0.0015424	MMP17	protein_coding	matrix metallopeptidase 17 (membrane-inserted) [Source:HGNC Symbol;Acc:7163]
ENSG00000167861	114.577	50.6356	1.1781	3.81e-08	7.96e-07	HID1	protein_coding	HID1 domain containing [Source:HGNC Symbol;Acc:15736]
ENSG00000178209	2631.88	1165.51	1.1751	8.01e-153	1.14e-149	PLEC	protein_coding	plectin [Source:HGNC Symbol;Acc:9069]
ENSG00000100290	68.9904	30.5594	1.1748	2.05e-05	0.00026235	BIK	protein_coding	BCL2-interacting killer (apoptosis-inducing) [Source:HGNC Symbol;Acc:1051]
ENSG00000110719	172.57	76.5467	1.1728	1.72e-11	5.58e-10	TCIRG1	protein_coding	T-cell, immune regulator 1, ATPase, H+ transporting, lysosomal V0 subunit A3 [Source:HGNC Symbol;Acc:11647]
ENSG00000115339	65.9827	29.2737	1.1725	3.19e-05	0.00038967	GALNT3	protein_coding	UDP-N-acetyl-alpha-D-galactosamine:polypeptide N-acetylgalactosaminyltransferase 3 (GalNAc-T3) [Source:HGNC Symbol;Acc:4125]
ENSG00000145247	118.148	52.4157	1.1725	2.61e-08	5.63e-07	OCIAD2	protein_coding	OCIA domain containing 2 [Source:HGNC Symbol;Acc:28685]
ENSG00000147454	304.347	135.094	1.1718	4.28e-19	2.94e-17	SLC25A37	protein_coding	solute carrier family 25 (mitochondrial iron transporter), member 37 [Source:HGNC Symbol;Acc:29786]
ENSG00000115295	58.2753	25.9112	1.1693	9.57e-05	0.0010444	CLIP4	protein_coding	CAP-GLY domain containing linker protein family, member 4 [Source:HGNC Symbol;Acc:26108]
ENSG00000072778	1179.89	526.036	1.1654	1.03e-68	5.41e-66	ACADVL	protein_coding	acyl-CoA dehydrogenase, very long chain [Source:HGNC Symbol;Acc:92]
ENSG00000124357	74.254	33.1307	1.1643	1.13e-05	0.00015332	NAGK	protein_coding	N-acetylglucosamine kinase [Source:HGNC Symbol;Acc:17174]
ENSG00000172432	170.878	76.25	1.1642	2.75e-11	8.58e-10	GTPBP2	protein_coding	GTP binding protein 2 [Source:HGNC Symbol;Acc:4670]
ENSG00000104946	68.2385	30.4605	1.1636	2.59e-05	0.00032354	TBC1D17	protein_coding	TBC1 domain family, member 17 [Source:HGNC Symbol;Acc:25699]
ENSG00000142910	334.049	149.83	1.1567	1.87e-20	1.4e-18	TINAGL1	protein_coding	tubulointerstitial nephritis antigen-like 1 [Source:HGNC Symbol;Acc:19168]
ENSG00000099889	148.602	66.7559	1.1545	6.68e-10	1.75e-08	ARVCF	protein_coding	armadillo repeat gene deleted in velocardiofacial syndrome [Source:HGNC Symbol;Acc:728]
ENSG00000065923	94.1804	42.3282	1.1538	8.99e-07	1.5e-05	SLC9A7	protein_coding	solute carrier family 9, subfamily A (NHE7, cation proton antiporter 7), member 7 [Source:HGNC Symbol;Acc:17123]
ENSG00000131037	74.818	33.6252	1.1538	1.19e-05	0.0001609	EPS8L1	protein_coding	EPS8-like 1 [Source:HGNC Symbol;Acc:21295]
ENSG00000197912	292.598	131.83	1.1502	5.61e-18	3.55e-16	SPG7	protein_coding	spastic paraplegia 7 (pure and complicated autosomal recessive) [Source:HGNC Symbol;Acc:11237]
ENSG00000175602	445.806	201.158	1.1481	1.72e-26	1.86e-24	CCDC85B	protein_coding	coiled-coil domain containing 85B [Source:HGNC Symbol;Acc:24926]
ENSG00000124942	1121.33	506.751	1.1459	7.11e-64	2.9e-61	AHNAK	protein_coding	AHNAK nucleoprotein [Source:HGNC Symbol;Acc:347]
ENSG00000189077	57.0534	25.8123	1.1443	0.00014423	0.0015002	TMEM120A	protein_coding	transmembrane protein 120A [Source:HGNC Symbol;Acc:21697]
ENSG00000142798	271.45	122.93	1.1429	1.19e-16	6.61e-15	HSPG2	protein_coding	heparan sulfate proteoglycan 2 [Source:HGNC Symbol;Acc:5273]
ENSG00000128564	161.479	73.2831	1.1398	1.81e-10	5.06e-09	VGF	protein_coding	VGF nerve growth factor inducible [Source:HGNC Symbol;Acc:12684]
ENSG00000215788	66.6406	30.2627	1.1389	4.24e-05	0.00050176	TNFRSF25	protein_coding	tumor necrosis factor receptor superfamily, member 25 [Source:HGNC Symbol;Acc:11910]
ENSG00000187266	52.5418	23.9332	1.1345	0.00028897	0.0027667	EPOR	protein_coding	erythropoietin receptor [Source:HGNC Symbol;Acc:3416]
ENSG00000176533	53.2937	24.3288	1.1313	0.00026889	0.0025931	GNG7	protein_coding	guanine nucleotide binding protein (G protein), gamma 7 [Source:HGNC Symbol;Acc:4410]
ENSG00000175183	55.8315	25.5156	1.1297	0.00019491	0.001955	CSRP2	protein_coding	cysteine and glycine-rich protein 2 [Source:HGNC Symbol;Acc:2470]
ENSG00000130703	88.6349	40.548	1.1282	2.74e-06	4.23e-05	OSBPL2	protein_coding	oxysterol binding protein-like 2 [Source:HGNC Symbol;Acc:15761]
ENSG00000076944	101.418	46.4819	1.1256	5.5e-07	9.63e-06	STXBP2	protein_coding	syntaxin binding protein 2 [Source:HGNC Symbol;Acc:11445]
ENSG00000144747	80.6455	36.9877	1.1245	8.09e-06	0.00011357	TMF1	protein_coding	TATA element modulatory factor 1 [Source:HGNC Symbol;Acc:11870]
ENSG00000185101	190.899	87.8211	1.1202	7.52e-12	2.53e-10	ANO9	protein_coding	anoctamin 9 [Source:HGNC Symbol;Acc:20679]
ENSG00000146067	83.3713	38.3723	1.1195	6.1e-06	8.78e-05	FAM193B	protein_coding	family with sequence similarity 193, member B [Source:HGNC Symbol;Acc:25524]
ENSG00000167657	172.476	79.6126	1.1153	8.68e-11	2.56e-09	DAPK3	protein_coding	death-associated protein kinase 3 [Source:HGNC Symbol;Acc:2676]
ENSG00000130758	55.6435	25.7134	1.1137	0.00023204	0.0022817	MAP3K10	protein_coding	mitogen-activated protein kinase kinase kinase 10 [Source:HGNC Symbol;Acc:6849]
ENSG00000128340	129.522	60.0308	1.1094	2.13e-08	4.7e-07	RAC2	protein_coding	ras-related C3 botulinum toxin substrate 2 (rho family, small GTP binding protein Rac2) [Source:HGNC Symbol;Acc:9802]
ENSG00000007047	113.637	52.7124	1.1082	1.59e-07	3.05e-06	MARK4	protein_coding	MAP/microtubule affinity-regulating kinase 4 [Source:HGNC Symbol;Acc:13538]
ENSG00000128563	75.9459	35.3064	1.105	1.9e-05	0.0002441	PRKRIP1	protein_coding	PRKR interacting protein 1 (IL11 inducible) [Source:HGNC Symbol;Acc:21894]
ENSG00000205517	119.934	55.7782	1.1045	7.77e-08	1.55e-06	RGL3	protein_coding	ral guanine nucleotide dissociation stimulator-like 3 [Source:HGNC Symbol;Acc:30282]
ENSG00000010404	83.7473	38.9657	1.1038	7.21e-06	0.00010193	IDS	protein_coding	iduronate 2-sulfatase [Source:HGNC Symbol;Acc:5389]
ENSG00000141279	306.979	142.907	1.1031	8.85e-18	5.47e-16	NPEPPS	protein_coding	aminopeptidase puromycin sensitive [Source:HGNC Symbol;Acc:7900]
ENSG00000176407	197.854	92.2715	1.1005	5.87e-12	2.01e-10	KCMF1	protein_coding	potassium channel modulatory factor 1 [Source:HGNC Symbol;Acc:20589]
ENSG00000181045	51.5078	24.0321	1.0998	0.00044801	0.0040436	SLC26A11	protein_coding	solute carrier family 26, member 11 [Source:HGNC Symbol;Acc:14471]
ENSG00000130513	1064.28	497.059	1.0984	3.05e-57	1.11e-54	GDF15	protein_coding	growth differentiation factor 15 [Source:HGNC Symbol;Acc:30142]
ENSG00000155366	215.901	100.876	1.0978	7.12e-13	2.7e-11	RHOC	protein_coding	ras homolog family member C [Source:HGNC Symbol;Acc:669]
ENSG00000156642	172.758	80.7993	1.0963	1.42e-10	4.03e-09	NPTN	protein_coding	neuroplastin [Source:HGNC Symbol;Acc:17867]
ENSG00000124222	156.873	73.382	1.0961	9.91e-10	2.54e-08	STX16	protein_coding	syntaxin 16 [Source:HGNC Symbol;Acc:11431]
ENSG00000005448	85.1571	39.8557	1.0953	6.8e-06	9.69e-05	WDR54	protein_coding	WD repeat domain 54 [Source:HGNC Symbol;Acc:25770]
ENSG00000169992	234.229	109.677	1.0947	8.64e-14	3.68e-12	NLGN2	protein_coding	neuroligin 2 [Source:HGNC Symbol;Acc:14290]
ENSG00000140511	50.6619	23.7354	1.0939	0.00052536	0.0046515	HAPLN3	protein_coding	hyaluronan and proteoglycan link protein 3 [Source:HGNC Symbol;Acc:21446]
ENSG00000185187	84.4992	39.6579	1.0913	7.8e-06	0.0001098	SIGIRR	protein_coding	single immunoglobulin and toll-interleukin 1 receptor (TIR) domain [Source:HGNC Symbol;Acc:30575]
ENSG00000075826	62.317	29.2737	1.09	0.00012506	0.0013207	SEC31B	protein_coding	SEC31 homolog B (S. cerevisiae) [Source:HGNC Symbol;Acc:23197]
ENSG00000107819	132.811	62.4044	1.0897	2.16e-08	4.75e-07	SFXN3	protein_coding	sideroflexin 3 [Source:HGNC Symbol;Acc:16087]
ENSG00000128591	421.086	197.993	1.0887	2.2e-23	2e-21	FLNC	protein_coding	filamin C, gamma [Source:HGNC Symbol;Acc:3756]
ENSG00000183506	70.2123	33.0318	1.0879	4.78e-05	0.00056003	PI4KAP2	transcribed_unprocessed_pseudogene	phosphatidylinositol 4-kinase, catalytic, alpha pseudogene 2 [Source:HGNC Symbol;Acc:33577]
ENSG00000064932	262.051	123.325	1.0874	4.06e-15	1.97e-13	SBNO2	protein_coding	strawberry notch homolog 2 (Drosophila) [Source:HGNC Symbol;Acc:29158]
ENSG00000196123	82.3374	38.7679	1.0867	1.08e-05	0.00014755	KIAA0895L	protein_coding	KIAA0895-like [Source:HGNC Symbol;Acc:34408]
ENSG00000132793	79.0476	37.2844	1.0842	1.68e-05	0.00021944	LPIN3	protein_coding	lipin 3 [Source:HGNC Symbol;Acc:14451]
ENSG00000162545	51.9778	24.5266	1.0835	0.00048611	0.004356	CAMK2N1	protein_coding	calcium/calmodulin-dependent protein kinase II inhibitor 1 [Source:HGNC Symbol;Acc:24190]
ENSG00000168610	227.65	107.502	1.0825	2.98e-13	1.18e-11	STAT3	protein_coding	signal transducer and activator of transcription 3 (acute-phase response factor) [Source:HGNC Symbol;Acc:11364]
ENSG00000259803	236.579	111.853	1.0807	1.1e-13	4.56e-12	SLC22A31	protein_coding	solute carrier family 22, member 31 [Source:HGNC Symbol;Acc:27091]
ENSG00000077782	198.888	94.0516	1.0804	9.78e-12	3.25e-10	FGFR1	protein_coding	fibroblast growth factor receptor 1 [Source:HGNC Symbol;Acc:3688]
ENSG00000090013	227.368	107.601	1.0793	3.45e-13	1.36e-11	BLVRB	protein_coding	biliverdin reductase B (flavin reductase (NADPH)) [Source:HGNC Symbol;Acc:1063]
ENSG00000114023	165.897	78.5247	1.0791	5.18e-10	1.37e-08	FAM162A	protein_coding	family with sequence similarity 162, member A [Source:HGNC Symbol;Acc:17865]
ENSG00000132471	295.794	140.039	1.0788	1.08e-16	6.05e-15	WBP2	protein_coding	WW domain binding protein 2 [Source:HGNC Symbol;Acc:12738]
ENSG00000135473	106.305	50.3389	1.0785	6.63e-07	1.14e-05	PAN2	protein_coding	PAN2 poly(A) specific ribonuclease subunit homolog (S. cerevisiae) [Source:HGNC Symbol;Acc:20074]
ENSG00000109929	92.4885	43.8116	1.078	3.55e-06	5.39e-05	SC5D	protein_coding	sterol-C5-desaturase [Source:HGNC Symbol;Acc:10547]
ENSG00000204991	69.9304	33.1307	1.0778	5.57e-05	0.00064466	SPIRE2	protein_coding	spire homolog 2 (Drosophila) [Source:HGNC Symbol;Acc:30623]
ENSG00000102316	95.9663	45.4929	1.0769	2.37e-06	3.7e-05	MAGED2	protein_coding	melanoma antigen family D, 2 [Source:HGNC Symbol;Acc:16353]
ENSG00000125971	146.064	69.4261	1.0731	6.37e-09	1.48e-07	DYNLRB1	protein_coding	dynein, light chain, roadblock-type 1 [Source:HGNC Symbol;Acc:15468]
ENSG00000125447	182.063	86.7332	1.0698	9.88e-11	2.88e-09	GGA3	protein_coding	golgi-associated, gamma adaptin ear containing, ARF binding protein 3 [Source:HGNC Symbol;Acc:17079]
ENSG00000281649	129.71	61.811	1.0693	4.81e-08	9.94e-07	EBLN3	lincRNA	-
ENSG00000137309	5709.29	2722.16	1.0686	6.05e-288	2.02e-284	HMGA1	protein_coding	high mobility group AT-hook 1 [Source:HGNC Symbol;Acc:5010]
ENSG00000213983	74.442	35.5042	1.0681	3.6e-05	0.00043385	AP1G2	protein_coding	adaptor-related protein complex 1, gamma 2 subunit [Source:HGNC Symbol;Acc:556]
ENSG00000186897	54.5156	26.0101	1.0676	0.00040879	0.0037215	C1QL4	protein_coding	complement component 1, q subcomponent-like 4 [Source:HGNC Symbol;Acc:31416]
ENSG00000213931	109.689	52.4157	1.0653	5.56e-07	9.73e-06	HBE1	protein_coding	hemoglobin, epsilon 1 [Source:HGNC Symbol;Acc:4830]
ENSG00000127947	176.894	84.6563	1.0632	2.18e-10	6.05e-09	PTPN12	protein_coding	protein tyrosine phosphatase, non-receptor type 12 [Source:HGNC Symbol;Acc:9645]
ENSG00000138688	63.8209	30.6583	1.0578	0.00014555	0.0015123	KIAA1109	protein_coding	KIAA1109 [Source:HGNC Symbol;Acc:26953]
ENSG00000213445	201.52	96.8207	1.0575	1.49e-11	4.88e-10	SIPA1	protein_coding	signal-induced proliferation-associated 1 [Source:HGNC Symbol;Acc:10885]
ENSG00000044574	2691.57	1297.73	1.0525	1.23e-133	1.54e-130	HSPA5	protein_coding	heat shock 70kDa protein 5 (glucose-regulated protein, 78kDa) [Source:HGNC Symbol;Acc:5238]
ENSG00000188042	83.4653	40.2513	1.0521	1.51e-05	0.00019942	ARL4C	protein_coding	ADP-ribosylation factor-like 4C [Source:HGNC Symbol;Acc:698]
ENSG00000170921	107.151	51.7234	1.0508	9.66e-07	1.61e-05	TANC2	protein_coding	tetratricopeptide repeat, ankyrin repeat and coiled-coil containing 2 [Source:HGNC Symbol;Acc:30212]
ENSG00000141562	140.989	68.1404	1.049	2e-08	4.44e-07	NARF	protein_coding	nuclear prelamin A recognition factor [Source:HGNC Symbol;Acc:29916]
ENSG00000089916	91.6426	44.3061	1.0485	6.1e-06	8.78e-05	GPATCH2L	protein_coding	G patch domain containing 2-like [Source:HGNC Symbol;Acc:20210]
ENSG00000234745	387.625	187.411	1.0485	1.37e-20	1.03e-18	HLA-B	protein_coding	major histocompatibility complex, class I, B [Source:HGNC Symbol;Acc:4932]
ENSG00000107771	62.8809	30.4605	1.0457	0.0001846	0.0018666	CCSER2	protein_coding	coiled-coil serine-rich protein 2 [Source:HGNC Symbol;Acc:29197]
ENSG00000175550	518.086	251.002	1.0455	7.1e-27	7.89e-25	DRAP1	protein_coding	DR1-associated protein 1 (negative cofactor 2 alpha) [Source:HGNC Symbol;Acc:3019]
ENSG00000169660	71.9982	34.9109	1.0443	6.41e-05	0.00073243	HEXDC	protein_coding	hexosaminidase (glycosyl hydrolase family 20, catalytic domain) containing [Source:HGNC Symbol;Acc:26307]
ENSG00000012061	106.869	52.0201	1.0387	1.23e-06	2.01e-05	ERCC1	protein_coding	excision repair cross-complementing rodent repair deficiency, complementation group 1 (includes overlapping antisense sequence) [Source:HGNC Symbol;Acc:3433]
ENSG00000141504	60.9071	29.6693	1.0376	0.00025274	0.0024646	SAT2	protein_coding	spermidine/spermine N1-acetyltransferase family member 2 [Source:HGNC Symbol;Acc:23160]
ENSG00000135926	214.491	104.535	1.0369	6.68e-12	2.27e-10	TMBIM1	protein_coding	transmembrane BAX inhibitor motif containing 1 [Source:HGNC Symbol;Acc:23410]
ENSG00000175573	138.733	67.646	1.0362	3.43e-08	7.25e-07	C11orf68	protein_coding	chromosome 11 open reading frame 68 [Source:HGNC Symbol;Acc:28801]
ENSG00000100360	61.0011	29.7682	1.0351	0.0002565	0.002494	IFT27	protein_coding	intraflagellar transport 27 homolog (Chlamydomonas) [Source:HGNC Symbol;Acc:18626]
ENSG00000197712	84.4992	41.2403	1.0349	1.69e-05	0.00022037	FAM114A1	protein_coding	family with sequence similarity 114, member A1 [Source:HGNC Symbol;Acc:25087]
ENSG00000117305	59.4032	29.1748	1.0258	0.00033835	0.0031593	HMGCL	protein_coding	3-hydroxymethyl-3-methylglutaryl-CoA lyase [Source:HGNC Symbol;Acc:5005]
ENSG00000116260	315.345	154.973	1.0249	1.54e-16	8.48e-15	QSOX1	protein_coding	quiescin Q6 sulfhydryl oxidase 1 [Source:HGNC Symbol;Acc:9756]
ENSG00000136378	76.9798	37.8778	1.0231	4.66e-05	0.0005467	ADAMTS7	protein_coding	ADAM metallopeptidase with thrombospondin type 1 motif, 7 [Source:HGNC Symbol;Acc:223]
ENSG00000164983	91.8306	45.1962	1.0228	8.73e-06	0.0001217	TMEM65	protein_coding	transmembrane protein 65 [Source:HGNC Symbol;Acc:25203]
ENSG00000126012	227.368	111.952	1.0221	2.67e-12	9.4e-11	KDM5C	protein_coding	lysine (K)-specific demethylase 5C [Source:HGNC Symbol;Acc:11114]
ENSG00000136854	84.3112	41.537	1.0213	2.08e-05	0.00026507	STXBP1	protein_coding	syntaxin binding protein 1 [Source:HGNC Symbol;Acc:11444]
ENSG00000112972	225.018	111.062	1.0187	3.91e-12	1.35e-10	HMGCS1	protein_coding	3-hydroxy-3-methylglutaryl-CoA synthase 1 (soluble) [Source:HGNC Symbol;Acc:5007]
ENSG00000189334	577.677	285.32	1.0177	1.07e-28	1.35e-26	S100A14	protein_coding	S100 calcium binding protein A14 [Source:HGNC Symbol;Acc:18901]
ENSG00000165915	84.5932	41.8337	1.0159	2.17e-05	0.00027491	SLC39A13	protein_coding	solute carrier family 39 (zinc transporter), member 13 [Source:HGNC Symbol;Acc:20859]
ENSG00000038382	149.824	74.1732	1.0143	1.65e-08	3.69e-07	TRIO	protein_coding	trio Rho guanine nucleotide exchange factor [Source:HGNC Symbol;Acc:12303]
ENSG00000173992	81.3034	40.2513	1.0143	3.2e-05	0.00039053	CCS	protein_coding	copper chaperone for superoxide dismutase [Source:HGNC Symbol;Acc:1613]
ENSG00000135750	75.4759	37.3833	1.0136	6.2e-05	0.00071081	KCNK1	protein_coding	potassium channel, subfamily K, member 1 [Source:HGNC Symbol;Acc:6272]
ENSG00000095066	164.487	81.5905	1.0115	3.56e-09	8.58e-08	HOOK2	protein_coding	hook homolog 2 (Drosophila) [Source:HGNC Symbol;Acc:19885]
ENSG00000168672	83.6533	41.537	1.01	2.61e-05	0.00032566	FAM84B	protein_coding	family with sequence similarity 84, member B [Source:HGNC Symbol;Acc:24166]
ENSG00000094631	136.477	67.8438	1.0084	8.09e-08	1.62e-06	HDAC6	protein_coding	histone deacetylase 6 [Source:HGNC Symbol;Acc:14064]
ENSG00000158769	109.971	54.6904	1.0078	1.48e-06	2.39e-05	F11R	protein_coding	F11 receptor [Source:HGNC Symbol;Acc:14685]
ENSG00000276550	124.07	61.7121	1.0075	3.18e-07	5.81e-06	HERC2P2	transcribed_unprocessed_pseudogene	-
ENSG00000134531	88.1649	43.9105	1.0056	1.68e-05	0.00021944	EMP1	protein_coding	epithelial membrane protein 1 [Source:HGNC Symbol;Acc:3333]
ENSG00000009950	146.628	73.0853	1.0045	2.93e-08	6.24e-07	MLXIPL	protein_coding	MLX interacting protein-like [Source:HGNC Symbol;Acc:12744]
ENSG00000100311	76.3218	38.0756	1.0032	6.41e-05	0.00073243	PDGFB	protein_coding	platelet-derived growth factor beta polypeptide [Source:HGNC Symbol;Acc:8800]
ENSG00000006016	95.0263	47.4708	1.0013	8.44e-06	0.00011808	CRLF1	protein_coding	cytokine receptor-like factor 1 [Source:HGNC Symbol;Acc:2364]
ENSG00000069535	119.558	59.7341	1.0011	5.88e-07	1.02e-05	MAOB	protein_coding	monoamine oxidase B [Source:HGNC Symbol;Acc:6834]
ENSG00000100296	46.7142	93.4582	-1.0005	0.00037005	0.0034171	THOC5	protein_coding	THO complex 5 [Source:HGNC Symbol;Acc:19074]
ENSG00000171262	50.6619	101.37	-1.0007	0.00020814	0.0020691	FAM98B	protein_coding	family with sequence similarity 98, member B [Source:HGNC Symbol;Acc:26773]
ENSG00000215301	238.647	477.576	-1.0009	8.08e-16	4.16e-14	DDX3X	protein_coding	DEAD (Asp-Glu-Ala-Asp) box polypeptide 3, X-linked [Source:HGNC Symbol;Acc:2745]
ENSG00000183520	45.2104	90.4913	-1.0011	0.00045523	0.0041033	UTP11L	protein_coding	UTP11-like, U3 small nucleolar ribonucleoprotein, (yeast) [Source:HGNC Symbol;Acc:24329]
ENSG00000213341	53.1997	106.612	-1.0029	0.00013808	0.0014421	CHUK	protein_coding	conserved helix-loop-helix ubiquitous kinase [Source:HGNC Symbol;Acc:1974]
ENSG00000143319	47.3722	94.9417	-1.003	0.00032148	0.0030301	ISG20L2	protein_coding	interferon stimulated exonuclease gene 20kDa-like 2 [Source:HGNC Symbol;Acc:25745]
ENSG00000143569	113.449	227.366	-1.003	2.59e-08	5.61e-07	UBAP2L	protein_coding	ubiquitin associated protein 2-like [Source:HGNC Symbol;Acc:29877]
ENSG00000120733	64.9488	130.446	-1.0061	2.35e-05	0.0002961	KDM3B	protein_coding	lysine (K)-specific demethylase 3B [Source:HGNC Symbol;Acc:1337]
ENSG00000101350	49.44	99.3921	-1.0075	0.00021891	0.0021633	KIF3B	protein_coding	kinesin family member 3B [Source:HGNC Symbol;Acc:6320]
ENSG00000179010	263.555	529.992	-1.0079	1.35e-17	8.16e-16	MRFAP1	protein_coding	Morf4 family associated protein 1 [Source:HGNC Symbol;Acc:24549]
ENSG00000132604	50.192	100.974	-1.0085	0.00019227	0.0019334	TERF2	protein_coding	telomeric repeat binding factor 2 [Source:HGNC Symbol;Acc:11729]
ENSG00000168066	173.98	350.196	-1.0092	3.65e-12	1.27e-10	SF1	protein_coding	splicing factor 1 [Source:HGNC Symbol;Acc:12950]
ENSG00000091483	45.5863	91.777	-1.0095	0.0003728	0.0034377	FH	protein_coding	fumarate hydratase [Source:HGNC Symbol;Acc:3700]
ENSG00000004779	69.4604	139.94	-1.0105	1.09e-05	0.0001481	NDUFAB1	protein_coding	NADH dehydrogenase (ubiquinone) 1, alpha/beta subcomplex, 1, 8kDa [Source:HGNC Symbol;Acc:7694]
ENSG00000196155	63.1629	127.281	-1.0109	2.72e-05	0.00033755	PLEKHG4	protein_coding	pleckstrin homology domain containing, family G (with RhoGef domain) member 4 [Source:HGNC Symbol;Acc:24501]
ENSG00000145912	45.5863	91.8759	-1.0111	0.00036287	0.0033601	NHP2	protein_coding	NHP2 ribonucleoprotein [Source:HGNC Symbol;Acc:14377]
ENSG00000143418	46.8082	94.3483	-1.0112	0.00030165	0.0028703	CERS2	protein_coding	ceramide synthase 2 [Source:HGNC Symbol;Acc:14076]
ENSG00000174243	88.6349	178.807	-1.0125	6.33e-07	1.09e-05	DDX23	protein_coding	DEAD (Asp-Glu-Ala-Asp) box polypeptide 23 [Source:HGNC Symbol;Acc:17347]
ENSG00000155561	69.4604	140.138	-1.0126	1.03e-05	0.00014123	NUP205	protein_coding	nucleoporin 205kDa [Source:HGNC Symbol;Acc:18658]
ENSG00000084072	51.4139	103.744	-1.0128	0.0001476	0.0015297	PPIE	protein_coding	peptidylprolyl isomerase E (cyclophilin E) [Source:HGNC Symbol;Acc:9258]
ENSG00000136891	45.0224	90.8869	-1.0134	0.00037909	0.0034813	TEX10	protein_coding	testis expressed 10 [Source:HGNC Symbol;Acc:25988]
ENSG00000128928	52.4478	105.919	-1.014	0.00012353	0.0013073	IVD	protein_coding	isovaleryl-CoA dehydrogenase [Source:HGNC Symbol;Acc:6186]
ENSG00000064313	48.4061	97.8097	-1.0148	0.0002227	0.0021985	TAF2	protein_coding	TAF2 RNA polymerase II, TATA box binding protein (TBP)-associated factor, 150kDa [Source:HGNC Symbol;Acc:11536]
ENSG00000102054	103.204	208.773	-1.0164	6.59e-08	1.33e-06	RBBP7	protein_coding	retinoblastoma binding protein 7 [Source:HGNC Symbol;Acc:9890]
ENSG00000115368	68.3325	138.259	-1.0167	1.1e-05	0.00014889	WDR75	protein_coding	WD repeat domain 75 [Source:HGNC Symbol;Acc:25725]
ENSG00000117632	130.461	264.057	-1.0172	1.2e-09	3.04e-08	STMN1	protein_coding	stathmin 1 [Source:HGNC Symbol;Acc:6510]
ENSG00000162302	99.068	200.762	-1.019	1.1e-07	2.15e-06	RPS6KA4	protein_coding	ribosomal protein S6 kinase, 90kDa, polypeptide 4 [Source:HGNC Symbol;Acc:10433]
ENSG00000270647	261.393	530.289	-1.0206	5.46e-18	3.47e-16	TAF15	protein_coding	TAF15 RNA polymerase II, TATA box binding protein (TBP)-associated factor, 68kDa [Source:HGNC Symbol;Acc:11547]
ENSG00000147874	50.2859	102.062	-1.0212	0.00014843	0.0015374	HAUS6	protein_coding	HAUS augmin-like complex, subunit 6 [Source:HGNC Symbol;Acc:25948]
ENSG00000154473	177.458	360.185	-1.0213	1.02e-12	3.73e-11	BUB3	protein_coding	BUB3 mitotic checkpoint protein [Source:HGNC Symbol;Acc:1151]
ENSG00000104731	60.1552	122.139	-1.0218	3.29e-05	0.00040099	KLHDC4	protein_coding	kelch domain containing 4 [Source:HGNC Symbol;Acc:25272]
ENSG00000137692	48.3121	98.1064	-1.022	0.00019768	0.001976	DCUN1D5	protein_coding	DCN1, defective in cullin neddylation 1, domain containing 5 (S. cerevisiae) [Source:HGNC Symbol;Acc:28409]
ENSG00000168802	53.3877	108.59	-1.0243	8.7e-05	0.00095796	CHTF8	protein_coding	CTF8, chromosome transmission fidelity factor 8 homolog (S. cerevisiae) [Source:HGNC Symbol;Acc:24353]
ENSG00000163655	67.6745	137.764	-1.0255	9.64e-06	0.00013294	GMPS	protein_coding	guanine monphosphate synthetase [Source:HGNC Symbol;Acc:4378]
ENSG00000189091	137.605	280.177	-1.0258	2.75e-10	7.5e-09	SF3B3	protein_coding	splicing factor 3b, subunit 3, 130kDa [Source:HGNC Symbol;Acc:10770]
ENSG00000134001	121.626	247.837	-1.0269	2.8e-09	6.82e-08	EIF2S1	protein_coding	eukaryotic translation initiation factor 2, subunit 1 alpha, 35kDa [Source:HGNC Symbol;Acc:3265]
ENSG00000137054	43.3305	88.3156	-1.0273	0.00038727	0.0035466	POLR1E	protein_coding	polymerase (RNA) I polypeptide E, 53kDa [Source:HGNC Symbol;Acc:17631]
ENSG00000170515	148.226	302.627	-1.0297	4.58e-11	1.39e-09	PA2G4	protein_coding	proliferation-associated 2G4, 38kDa [Source:HGNC Symbol;Acc:8550]
ENSG00000116120	90.4207	184.642	-1.03	2.69e-07	4.95e-06	FARSB	protein_coding	phenylalanyl-tRNA synthetase, beta subunit [Source:HGNC Symbol;Acc:17800]
ENSG00000129422	69.9304	142.808	-1.0301	6.06e-06	8.75e-05	MTUS1	protein_coding	microtubule associated tumor suppressor 1 [Source:HGNC Symbol;Acc:29789]
ENSG00000101150	150.67	307.769	-1.0305	3.05e-11	9.5e-10	TPD52L2	protein_coding	tumor protein D52-like 2 [Source:HGNC Symbol;Acc:12007]
ENSG00000136699	79.7056	163.181	-1.0337	1.22e-06	2.01e-05	SMPD4	protein_coding	sphingomyelin phosphodiesterase 4, neutral membrane (neutral sphingomyelinase-3) [Source:HGNC Symbol;Acc:32949]
ENSG00000101444	219.002	448.402	-1.0338	8.63e-16	4.42e-14	AHCY	protein_coding	adenosylhomocysteinase [Source:HGNC Symbol;Acc:343]
ENSG00000173598	55.8315	114.326	-1.034	4.86e-05	0.00056813	NUDT4	protein_coding	nudix (nucleoside diphosphate linked moiety X)-type motif 4 [Source:HGNC Symbol;Acc:8051]
ENSG00000105576	90.1387	184.642	-1.0345	2.4e-07	4.46e-06	TNPO2	protein_coding	transportin 2 [Source:HGNC Symbol;Acc:19998]
ENSG00000180694	56.9594	116.699	-1.0348	4.01e-05	0.0004769	TMEM64	protein_coding	transmembrane protein 64 [Source:HGNC Symbol;Acc:25441]
ENSG00000167693	108.185	221.827	-1.0359	1.44e-08	3.25e-07	NXN	protein_coding	nucleoredoxin [Source:HGNC Symbol;Acc:18008]
ENSG00000184990	48.5001	99.491	-1.0366	0.00014565	0.0015125	SIVA1	protein_coding	SIVA1, apoptosis-inducing factor [Source:HGNC Symbol;Acc:17712]
ENSG00000063978	60.6251	124.413	-1.0372	2.14e-05	0.00027206	RNF4	protein_coding	ring finger protein 4 [Source:HGNC Symbol;Acc:10067]
ENSG00000161179	51.3199	105.326	-1.0373	9.21e-05	0.0010083	YDJC	protein_coding	YdjC homolog (bacterial) [Source:HGNC Symbol;Acc:27158]
ENSG00000170540	101.606	208.674	-1.0383	3.6e-08	7.55e-07	ARL6IP1	protein_coding	ADP-ribosylation factor-like 6 interacting protein 1 [Source:HGNC Symbol;Acc:697]
ENSG00000174780	105.553	216.784	-1.0383	1.96e-08	4.36e-07	SRP72	protein_coding	signal recognition particle 72kDa [Source:HGNC Symbol;Acc:11303]
ENSG00000164548	69.5544	143.105	-1.0409	4.81e-06	7.09e-05	TRA2A	protein_coding	transformer 2 alpha homolog (Drosophila) [Source:HGNC Symbol;Acc:16645]
ENSG00000180370	60.1552	123.82	-1.0415	2.08e-05	0.00026507	PAK2	protein_coding	p21 protein (Cdc42/Rac)-activated kinase 2 [Source:HGNC Symbol;Acc:8591]
ENSG00000111737	60.4371	124.413	-1.0416	1.98e-05	0.0002539	RAB35	protein_coding	RAB35, member RAS oncogene family [Source:HGNC Symbol;Acc:9774]
ENSG00000161203	247.952	510.707	-1.0424	5.04e-18	3.21e-16	AP2M1	protein_coding	adaptor-related protein complex 2, mu 1 subunit [Source:HGNC Symbol;Acc:564]
ENSG00000170144	386.215	796.225	-1.0438	2.84e-27	3.28e-25	HNRNPA3	protein_coding	heterogeneous nuclear ribonucleoprotein A3 [Source:HGNC Symbol;Acc:24941]
ENSG00000120526	46.9022	96.7218	-1.0442	0.00016271	0.0016715	NUDCD1	protein_coding	NudC domain containing 1 [Source:HGNC Symbol;Acc:24306]
ENSG00000166181	96.5302	199.081	-1.0443	6.28e-08	1.27e-06	API5	protein_coding	apoptosis inhibitor 5 [Source:HGNC Symbol;Acc:594]
ENSG00000152990	50.098	103.348	-1.0447	9.64e-05	0.0010502	ADGRA3	protein_coding	G protein-coupled receptor 125 [Source:HGNC Symbol;Acc:13839]
ENSG00000120438	321.83	664.196	-1.0453	4.45e-23	3.95e-21	TCP1	protein_coding	t-complex 1 [Source:HGNC Symbol;Acc:11655]
ENSG00000112096	63.8209	131.732	-1.0455	1.05e-05	0.00014363	SOD2	protein_coding	superoxide dismutase 2, mitochondrial [Source:HGNC Symbol;Acc:11180]
ENSG00000110090	81.2095	168.126	-1.0498	5.83e-07	1.02e-05	CPT1A	protein_coding	carnitine palmitoyltransferase 1A (liver) [Source:HGNC Symbol;Acc:2328]
ENSG00000010165	44.9284	93.1615	-1.0521	0.00019383	0.0019462	METTL13	protein_coding	methyltransferase like 13 [Source:HGNC Symbol;Acc:24248]
ENSG00000172009	116.175	241.013	-1.0528	1.99e-09	4.91e-08	THOP1	protein_coding	thimet oligopeptidase 1 [Source:HGNC Symbol;Acc:11793]
ENSG00000188529	109.689	227.959	-1.0554	5.01e-09	1.18e-07	SRSF10	protein_coding	serine/arginine-rich splicing factor 10 [Source:HGNC Symbol;Acc:16713]
ENSG00000100335	58.9333	122.732	-1.0584	1.7e-05	0.00022088	MIEF1	protein_coding	Smith-Magenis syndrome chromosome region, candidate 7-like [Source:HGNC Symbol;Acc:25979]
ENSG00000132475	508.217	1059.29	-1.0596	1.06e-36	1.84e-34	H3F3B	protein_coding	H3 histone, family 3B (H3.3B) [Source:HGNC Symbol;Acc:4765]
ENSG00000100401	164.487	342.878	-1.0597	6.08e-13	2.33e-11	RANGAP1	protein_coding	Ran GTPase activating protein 1 [Source:HGNC Symbol;Acc:9854]
ENSG00000104320	44.6464	93.0626	-1.0597	0.00017698	0.0017977	NBN	protein_coding	nibrin [Source:HGNC Symbol;Acc:7652]
ENSG00000126698	86.379	180.093	-1.06	1.81e-07	3.42e-06	DNAJC8	protein_coding	DnaJ (Hsp40) homolog, subfamily C, member 8 [Source:HGNC Symbol;Acc:15470]
ENSG00000215021	239.493	499.334	-1.06	3.63e-18	2.33e-16	PHB2	protein_coding	prohibitin 2 [Source:HGNC Symbol;Acc:30306]
ENSG00000155506	146.534	305.791	-1.0613	9.92e-12	3.29e-10	LARP1	protein_coding	La ribonucleoprotein domain family, member 1 [Source:HGNC Symbol;Acc:29531]
ENSG00000168028	1042.94	2177.03	-1.0617	7.15e-74	4.47e-71	RPSA	protein_coding	ribosomal protein SA [Source:HGNC Symbol;Acc:6502]
ENSG00000104635	84.7812	177.027	-1.0622	2.18e-07	4.07e-06	SLC39A14	protein_coding	solute carrier family 39 (zinc transporter), member 14 [Source:HGNC Symbol;Acc:20858]
ENSG00000182180	48.5941	101.469	-1.0622	8.7e-05	0.00095796	MRPS16	protein_coding	mitochondrial ribosomal protein S16 [Source:HGNC Symbol;Acc:14048]
ENSG00000136261	48.2181	100.777	-1.0635	9.03e-05	0.00099061	BZW2	protein_coding	basic leucine zipper and W2 domains 2 [Source:HGNC Symbol;Acc:18808]
ENSG00000123200	52.0718	108.886	-1.0642	4.65e-05	0.00054647	ZC3H13	protein_coding	zinc finger CCCH-type containing 13 [Source:HGNC Symbol;Acc:20368]
ENSG00000125912	127.642	267.024	-1.0649	1.76e-10	4.93e-09	NCLN	protein_coding	nicalin [Source:HGNC Symbol;Acc:26923]
ENSG00000179218	588.205	1231.28	-1.0658	7.95e-43	1.89e-40	CALR	protein_coding	calreticulin [Source:HGNC Symbol;Acc:1455]
ENSG00000103018	414.883	868.519	-1.0659	1.04e-30	1.4e-28	CYB5B	protein_coding	cytochrome b5 type B (outer mitochondrial membrane) [Source:HGNC Symbol;Acc:24374]
ENSG00000136731	66.1707	138.556	-1.0662	4.19e-06	6.24e-05	UGGT1	protein_coding	UDP-glucose glycoprotein glucosyltransferase 1 [Source:HGNC Symbol;Acc:15663]
ENSG00000120948	72.1862	151.214	-1.0668	1.51e-06	2.44e-05	TARDBP	protein_coding	TAR DNA binding protein [Source:HGNC Symbol;Acc:11571]
ENSG00000104687	166.649	349.207	-1.0673	2.62e-13	1.04e-11	GSR	protein_coding	glutathione reductase [Source:HGNC Symbol;Acc:4623]
ENSG00000160688	37.785	79.217	-1.068	0.00049239	0.0043986	FLAD1	protein_coding	flavin adenine dinucleotide synthetase 1 [Source:HGNC Symbol;Acc:24671]
ENSG00000149948	116.269	244.079	-1.0699	8.93e-10	2.31e-08	HMGA2	protein_coding	high mobility group AT-hook 2 [Source:HGNC Symbol;Acc:5009]
ENSG00000123505	99.35	208.773	-1.0713	1.4e-08	3.15e-07	AMD1	protein_coding	adenosylmethionine decarboxylase 1 [Source:HGNC Symbol;Acc:457]
ENSG00000265354	52.4478	110.37	-1.0734	3.59e-05	0.00043204	TIMM23	protein_coding	translocase of inner mitochondrial membrane 23 homolog B (yeast) [Source:HGNC Symbol;Acc:23581]
ENSG00000090316	61.471	129.457	-1.0745	7.46e-06	0.00010548	MAEA	protein_coding	macrophage erythroblast attacher [Source:HGNC Symbol;Acc:13731]
ENSG00000066117	41.5447	87.5244	-1.075	0.00022841	0.0022515	SMARCD1	protein_coding	SWI/SNF related, matrix associated, actin dependent regulator of chromatin, subfamily d, member 1 [Source:HGNC Symbol;Acc:11106]
ENSG00000140350	155.745	328.439	-1.0764	8.79e-13	3.26e-11	ANP32A	protein_coding	acidic (leucine-rich) nuclear phosphoprotein 32 family, member A [Source:HGNC Symbol;Acc:13233]
ENSG00000152234	355.949	751.226	-1.0776	2.68e-27	3.11e-25	ATP5A1	protein_coding	ATP synthase, H+ transporting, mitochondrial F1 complex, alpha subunit 1, cardiac muscle [Source:HGNC Symbol;Acc:823]
ENSG00000164466	100.854	212.927	-1.0781	8.24e-09	1.9e-07	SFXN1	protein_coding	sideroflexin 1 [Source:HGNC Symbol;Acc:16085]
ENSG00000264364	224.548	474.115	-1.0782	7.83e-18	4.86e-16	DYNLL2	protein_coding	-
ENSG00000185728	41.7326	88.1178	-1.0783	0.00020883	0.0020729	YTHDF3	protein_coding	YTH domain family, member 3 [Source:HGNC Symbol;Acc:26465]
ENSG00000178691	48.8761	103.249	-1.0789	5.92e-05	0.00068187	SUZ12	protein_coding	suppressor of zeste 12 homolog (Drosophila) [Source:HGNC Symbol;Acc:17101]
ENSG00000004142	82.6193	174.653	-1.0799	1.71e-07	3.27e-06	POLDIP2	protein_coding	polymerase (DNA-directed), delta interacting protein 2 [Source:HGNC Symbol;Acc:23781]
ENSG00000196504	121.438	256.837	-1.0806	2.24e-10	6.2e-09	PRPF40A	protein_coding	PRP40 pre-mRNA processing factor 40 homolog A (S. cerevisiae) [Source:HGNC Symbol;Acc:16463]
ENSG00000102753	52.3538	110.765	-1.0811	3.08e-05	0.00037764	KPNA3	protein_coding	karyopherin alpha 3 (importin alpha 4) [Source:HGNC Symbol;Acc:6396]
ENSG00000111142	119.652	253.277	-1.0819	2.86e-10	7.77e-09	METAP2	protein_coding	methionyl aminopeptidase 2 [Source:HGNC Symbol;Acc:16672]
ENSG00000162521	125.856	266.43	-1.082	9.88e-11	2.88e-09	RBBP4	protein_coding	retinoblastoma binding protein 4 [Source:HGNC Symbol;Acc:9887]
ENSG00000139579	37.691	79.8104	-1.0824	0.0003981	0.0036375	NABP2	protein_coding	nucleic acid binding protein 2 [Source:HGNC Symbol;Acc:28412]
ENSG00000148843	176.8	374.426	-1.0826	1.69e-14	7.63e-13	PDCD11	protein_coding	programmed cell death 11 [Source:HGNC Symbol;Acc:13408]
ENSG00000224877	64.1968	135.984	-1.0829	3.75e-06	5.66e-05	C17orf89	protein_coding	chromosome 17 open reading frame 89 [Source:HGNC Symbol;Acc:33551]
ENSG00000110092	515.266	1093.91	-1.0861	1.55e-39	3.1e-37	CCND1	protein_coding	cyclin D1 [Source:HGNC Symbol;Acc:1582]
ENSG00000115484	213.927	454.632	-1.0876	2.05e-17	1.22e-15	CCT4	protein_coding	chaperonin containing TCP1, subunit 4 (delta) [Source:HGNC Symbol;Acc:1617]
ENSG00000065427	136.665	290.759	-1.0892	1.05e-11	3.49e-10	KARS	protein_coding	lysyl-tRNA synthetase [Source:HGNC Symbol;Acc:6215]
ENSG00000170425	37.033	78.8214	-1.0898	0.0003978	0.0036364	ADORA2B	protein_coding	adenosine A2b receptor [Source:HGNC Symbol;Acc:264]
ENSG00000132463	123.13	262.178	-1.0904	1.03e-10	2.99e-09	GRSF1	protein_coding	G-rich RNA sequence binding factor 1 [Source:HGNC Symbol;Acc:4610]
ENSG00000165672	213.175	454.929	-1.0936	1.38e-17	8.33e-16	PRDX3	protein_coding	peroxiredoxin 3 [Source:HGNC Symbol;Acc:9354]
ENSG00000188976	243.628	520.795	-1.096	5.55e-20	4.02e-18	NOC2L	protein_coding	nucleolar complex associated 2 homolog (S. cerevisiae) [Source:HGNC Symbol;Acc:24517]
ENSG00000089220	116.363	248.826	-1.0965	2.47e-10	6.82e-09	PEBP1	protein_coding	phosphatidylethanolamine binding protein 1 [Source:HGNC Symbol;Acc:8630]
ENSG00000169230	63.5389	135.885	-1.0967	2.91e-06	4.48e-05	PRELID1	protein_coding	PRELI domain containing 1 [Source:HGNC Symbol;Acc:30255]
ENSG00000111361	40.2288	86.0409	-1.0968	0.00019758	0.0019759	EIF2B1	protein_coding	eukaryotic translation initiation factor 2B, subunit 1 alpha, 26kDa [Source:HGNC Symbol;Acc:3257]
ENSG00000158417	158.565	339.219	-1.0971	1.43e-13	5.84e-12	EIF5B	protein_coding	eukaryotic translation initiation factor 5B [Source:HGNC Symbol;Acc:30793]
ENSG00000127804	34.8712	74.7666	-1.1004	0.00050142	0.0044652	METTL16	protein_coding	methyltransferase like 16 [Source:HGNC Symbol;Acc:28484]
ENSG00000176974	37.315	80.0082	-1.1004	0.00031819	0.0030105	SHMT1	protein_coding	serine hydroxymethyltransferase 1 (soluble) [Source:HGNC Symbol;Acc:10850]
ENSG00000086189	39.5708	84.8541	-1.1005	0.00020896	0.0020731	DIMT1	protein_coding	DIM1 dimethyladenosine transferase 1 homolog (S. cerevisiae) [Source:HGNC Symbol;Acc:30217]
ENSG00000065559	37.221	79.9093	-1.1022	0.00031414	0.0029749	MAP2K4	protein_coding	mitogen-activated protein kinase kinase 4 [Source:HGNC Symbol;Acc:6844]
ENSG00000206053	86.567	185.927	-1.1029	3.81e-08	7.97e-07	HN1L	protein_coding	hematological and neurological expressed 1-like [Source:HGNC Symbol;Acc:14137]
ENSG00000132507	447.686	962.57	-1.1044	4.96e-36	8.41e-34	EIF5A	protein_coding	eukaryotic translation initiation factor 5A [Source:HGNC Symbol;Acc:3300]
ENSG00000148840	87.6009	188.4	-1.1048	2.94e-08	6.27e-07	PPRC1	protein_coding	peroxisome proliferator-activated receptor gamma, coactivator-related 1 [Source:HGNC Symbol;Acc:30025]
ENSG00000175166	307.167	660.933	-1.1055	2.67e-25	2.7e-23	PSMD2	protein_coding	proteasome (prosome, macropain) 26S subunit, non-ATPase, 2 [Source:HGNC Symbol;Acc:9559]
ENSG00000110955	641.874	1381.5	-1.1059	4.38e-51	1.39e-48	ATP5B	protein_coding	ATP synthase, H+ transporting, mitochondrial F1 complex, beta polypeptide [Source:HGNC Symbol;Acc:830]
ENSG00000001497	45.2104	97.3152	-1.106	6.64e-05	0.00075371	LAS1L	protein_coding	LAS1-like (S. cerevisiae) [Source:HGNC Symbol;Acc:25726]
ENSG00000070087	92.3006	198.685	-1.1061	1.2e-08	2.73e-07	PFN2	protein_coding	profilin 2 [Source:HGNC Symbol;Acc:8882]
ENSG00000165916	110.347	237.552	-1.1062	4.56e-10	1.21e-08	PSMC3	protein_coding	proteasome (prosome, macropain) 26S subunit, ATPase, 3 [Source:HGNC Symbol;Acc:9549]
ENSG00000149547	126.044	271.375	-1.1064	2.67e-11	8.39e-10	EI24	protein_coding	etoposide induced 2.4 [Source:HGNC Symbol;Acc:13276]
ENSG00000123213	46.1503	99.3921	-1.1068	5.49e-05	0.0006361	NLN	protein_coding	neurolysin (metallopeptidase M3 family) [Source:HGNC Symbol;Acc:16058]
ENSG00000164985	69.3664	149.434	-1.1072	7.5e-07	1.27e-05	PSIP1	protein_coding	PC4 and SFRS1 interacting protein 1 [Source:HGNC Symbol;Acc:9527]
ENSG00000100028	76.9798	165.851	-1.1073	1.86e-07	3.5e-06	SNRPD3	protein_coding	small nuclear ribonucleoprotein D3 polypeptide 18kDa [Source:HGNC Symbol;Acc:11160]
ENSG00000108883	95.3083	205.509	-1.1085	6.28e-09	1.47e-07	EFTUD2	protein_coding	elongation factor Tu GTP binding domain containing 2 [Source:HGNC Symbol;Acc:30858]
ENSG00000109685	115.893	249.914	-1.1086	1.49e-10	4.22e-09	WHSC1	protein_coding	Wolf-Hirschhorn syndrome candidate 1 [Source:HGNC Symbol;Acc:12766]
ENSG00000007376	84.9692	183.455	-1.1104	3.86e-08	8.07e-07	RPUSD1	protein_coding	RNA pseudouridylate synthase domain containing 1 [Source:HGNC Symbol;Acc:14173]
ENSG00000160131	33.7433	72.8875	-1.1111	0.00052708	0.0046646	VMA21	protein_coding	VMA21 vacuolar H+-ATPase homolog (S. cerevisiae) [Source:HGNC Symbol;Acc:22082]
ENSG00000188725	37.409	80.9971	-1.1145	0.00024769	0.0024213	SMIM15	protein_coding	small integral membrane protein 15 [Source:HGNC Symbol;Acc:33861]
ENSG00000117133	46.9962	101.865	-1.116	3.87e-05	0.00046248	RPF1	protein_coding	ribosome production factor 1 homolog (S. cerevisiae) [Source:HGNC Symbol;Acc:30350]
ENSG00000163468	467.048	1015.08	-1.12	7.69e-39	1.48e-36	CCT3	protein_coding	chaperonin containing TCP1, subunit 3 (gamma) [Source:HGNC Symbol;Acc:1616]
ENSG00000196072	42.3906	92.3704	-1.1237	8.05e-05	0.00089387	BLOC1S2	protein_coding	biogenesis of lysosomal organelles complex-1, subunit 2 [Source:HGNC Symbol;Acc:20984]
ENSG00000174437	217.874	474.906	-1.1241	3.72e-19	2.58e-17	ATP2A2	protein_coding	ATPase, Ca++ transporting, cardiac muscle, slow twitch 2 [Source:HGNC Symbol;Acc:812]
ENSG00000119335	453.983	990.361	-1.1253	2.98e-38	5.52e-36	SET	protein_coding	SET nuclear oncogene [Source:HGNC Symbol;Acc:10760]
ENSG00000196363	71.6222	156.357	-1.1264	2.73e-07	5.01e-06	WDR5	protein_coding	WD repeat domain 5 [Source:HGNC Symbol;Acc:12757]
ENSG00000116096	42.0146	91.777	-1.1272	8.1e-05	0.0008985	SPR	protein_coding	sepiapterin reductase (7,8-dihydrobiopterin:NADP+ oxidoreductase) [Source:HGNC Symbol;Acc:11257]
ENSG00000130826	102.076	223.113	-1.1281	7.73e-10	2.01e-08	DKC1	protein_coding	dyskeratosis congenita 1, dyskerin [Source:HGNC Symbol;Acc:2890]
ENSG00000070367	42.6726	93.3593	-1.1295	6.82e-05	0.00076939	EXOC5	protein_coding	exocyst complex component 5 [Source:HGNC Symbol;Acc:10696]
ENSG00000134375	91.1727	199.575	-1.1303	5.65e-09	1.32e-07	TIMM17A	protein_coding	translocase of inner mitochondrial membrane 17 homolog A (yeast) [Source:HGNC Symbol;Acc:17315]
ENSG00000117748	46.4323	101.667	-1.1306	3.18e-05	0.00038921	RPA2	protein_coding	replication protein A2, 32kDa [Source:HGNC Symbol;Acc:10290]
ENSG00000167112	32.3334	70.8107	-1.1309	0.00051563	0.0045754	TRUB2	protein_coding	TruB pseudouridine (psi) synthase homolog 2 (E. coli) [Source:HGNC Symbol;Acc:17170]
ENSG00000163132	81.6794	179.104	-1.1327	3.19e-08	6.75e-07	MSX1	protein_coding	msh homeobox 1 [Source:HGNC Symbol;Acc:7391]
ENSG00000136381	40.6987	89.3045	-1.1337	9.29e-05	0.0010167	IREB2	protein_coding	iron-responsive element binding protein 2 [Source:HGNC Symbol;Acc:6115]
ENSG00000108953	423.436	929.44	-1.1342	1.69e-36	2.92e-34	YWHAE	protein_coding	tyrosine 3-monooxygenase/tryptophan 5-monooxygenase activation protein, epsilon polypeptide [Source:HGNC Symbol;Acc:12851]
ENSG00000018510	61.1891	134.402	-1.1352	1.58e-06	2.54e-05	AGPS	protein_coding	alkylglycerone phosphate synthase [Source:HGNC Symbol;Acc:327]
ENSG00000112578	37.315	81.9861	-1.1356	0.00017645	0.0017933	BYSL	protein_coding	bystin-like [Source:HGNC Symbol;Acc:1157]
ENSG00000145293	54.7976	120.655	-1.1387	5.09e-06	7.48e-05	ENOPH1	protein_coding	enolase-phosphatase 1 [Source:HGNC Symbol;Acc:24599]
ENSG00000142207	63.7269	140.435	-1.1399	8.41e-07	1.42e-05	URB1	protein_coding	URB1 ribosome biogenesis 1 homolog (S. cerevisiae) [Source:HGNC Symbol;Acc:17344]
ENSG00000060339	57.6174	126.985	-1.1401	2.81e-06	4.34e-05	CCAR1	protein_coding	cell division cycle and apoptosis regulator 1 [Source:HGNC Symbol;Acc:24236]
ENSG00000163918	48.5001	107.007	-1.1416	1.67e-05	0.000218	RFC4	protein_coding	replication factor C (activator 1) 4, 37kDa [Source:HGNC Symbol;Acc:9972]
ENSG00000099204	93.1465	205.806	-1.1437	2.22e-09	5.45e-08	ABLIM1	protein_coding	actin binding LIM protein 1 [Source:HGNC Symbol;Acc:78]
ENSG00000164323	45.0224	99.5899	-1.1454	3.1e-05	0.00038034	CFAP97	protein_coding	KIAA1430 [Source:HGNC Symbol;Acc:29276]
ENSG00000213064	34.7772	76.9423	-1.1456	0.00024991	0.0024407	SFT2D2	protein_coding	SFT2 domain containing 2 [Source:HGNC Symbol;Acc:25140]
ENSG00000075415	355.573	787.126	-1.1464	9.59e-32	1.39e-29	SLC25A3	protein_coding	solute carrier family 25 (mitochondrial carrier; phosphate carrier), member 3 [Source:HGNC Symbol;Acc:10989]
ENSG00000093144	41.4507	91.777	-1.1467	6.25e-05	0.000715	ECHDC1	protein_coding	enoyl CoA hydratase domain containing 1 [Source:HGNC Symbol;Acc:21489]
ENSG00000100749	30.8295	68.3382	-1.1484	0.00054224	0.0047861	VRK1	protein_coding	vaccinia related kinase 1 [Source:HGNC Symbol;Acc:12718]
ENSG00000166189	43.2365	95.9307	-1.1497	4.08e-05	0.00048514	HPS6	protein_coding	Hermansky-Pudlak syndrome 6 [Source:HGNC Symbol;Acc:18817]
ENSG00000100567	79.3296	176.038	-1.15	2.72e-08	5.84e-07	PSMA3	protein_coding	proteasome (prosome, macropain) subunit, alpha type, 3 [Source:HGNC Symbol;Acc:9532]
ENSG00000188229	306.415	680.02	-1.1501	8.45e-28	1.01e-25	TUBB4B	protein_coding	tubulin, beta 4B class IVb [Source:HGNC Symbol;Acc:20771]
ENSG00000109084	37.503	83.2718	-1.1508	0.00013045	0.0013696	TMEM97	protein_coding	transmembrane protein 97 [Source:HGNC Symbol;Acc:28106]
ENSG00000089006	95.2143	211.443	-1.151	1.08e-09	2.75e-08	SNX5	protein_coding	sorting nexin 5 [Source:HGNC Symbol;Acc:14969]
ENSG00000159593	63.7269	141.621	-1.1521	5.91e-07	1.03e-05	NAE1	protein_coding	NEDD8 activating enzyme E1 subunit 1 [Source:HGNC Symbol;Acc:621]
ENSG00000137124	61.565	136.874	-1.1527	9.02e-07	1.51e-05	ALDH1B1	protein_coding	aldehyde dehydrogenase 1 family, member B1 [Source:HGNC Symbol;Acc:407]
ENSG00000158470	146.44	325.67	-1.1531	3.46e-14	1.51e-12	B4GALT5	protein_coding	UDP-Gal:betaGlcNAc beta 1,4- galactosyltransferase, polypeptide 5 [Source:HGNC Symbol;Acc:928]
ENSG00000108010	37.691	83.8652	-1.1539	0.00011892	0.0012672	GLRX3	protein_coding	glutaredoxin 3 [Source:HGNC Symbol;Acc:15987]
ENSG00000116459	130.461	290.363	-1.1542	7.88e-13	2.95e-11	ATP5F1	protein_coding	ATP synthase, H+ transporting, mitochondrial Fo complex, subunit B1 [Source:HGNC Symbol;Acc:840]
ENSG00000091127	30.9235	68.8327	-1.1544	0.00048689	0.0043611	PUS7	protein_coding	pseudouridylate synthase 7 homolog (S. cerevisiae) [Source:HGNC Symbol;Acc:26033]
ENSG00000107937	97.4701	217.179	-1.1559	5.55e-10	1.47e-08	GTPBP4	protein_coding	GTP binding protein 4 [Source:HGNC Symbol;Acc:21535]
ENSG00000132768	45.2104	100.777	-1.1564	2.37e-05	0.00029837	DPH2	protein_coding	DPH2 homolog (S. cerevisiae) [Source:HGNC Symbol;Acc:3004]
ENSG00000102900	77.2618	172.379	-1.1578	3.13e-08	6.64e-07	NUP93	protein_coding	nucleoporin 93kDa [Source:HGNC Symbol;Acc:28958]
ENSG00000108384	38.6309	86.4365	-1.1619	8.45e-05	0.00093221	RAD51C	protein_coding	RAD51 homolog C (S. cerevisiae) [Source:HGNC Symbol;Acc:9820]
ENSG00000099622	128.018	286.506	-1.1622	8.07e-13	3.02e-11	CIRBP	protein_coding	cold inducible RNA binding protein [Source:HGNC Symbol;Acc:1982]
ENSG00000185164	32.4274	72.6897	-1.1645	0.0003031	0.0028827	NOMO2	protein_coding	NODAL modulator 2 [Source:HGNC Symbol;Acc:22652]
ENSG00000119705	37.8789	84.953	-1.1653	9.32e-05	0.0010194	SLIRP	protein_coding	SRA stem-loop interacting RNA binding protein [Source:HGNC Symbol;Acc:20495]
ENSG00000022556	42.9545	96.4252	-1.1666	3.08e-05	0.00037764	NLRP2	protein_coding	NLR family, pyrin domain containing 2 [Source:HGNC Symbol;Acc:22948]
ENSG00000173145	35.8111	80.4037	-1.1669	0.00014106	0.0014702	NOC3L	protein_coding	nucleolar complex associated 3 homolog (S. cerevisiae) [Source:HGNC Symbol;Acc:24034]
ENSG00000141030	50.9439	114.523	-1.1687	5.39e-06	7.87e-05	COPS3	protein_coding	COP9 signalosome subunit 3 [Source:HGNC Symbol;Acc:2239]
ENSG00000148773	198.7	446.918	-1.1694	2.41e-19	1.71e-17	MKI67	protein_coding	antigen identified by monoclonal antibody Ki-67 [Source:HGNC Symbol;Acc:7107]
ENSG00000067704	117.585	264.848	-1.1715	4.12e-12	1.42e-10	IARS2	protein_coding	isoleucyl-tRNA synthetase 2, mitochondrial [Source:HGNC Symbol;Acc:29685]
ENSG00000116688	103.58	233.398	-1.1721	7.45e-11	2.21e-09	MFN2	protein_coding	mitofusin 2 [Source:HGNC Symbol;Acc:16877]
ENSG00000153574	35.8111	80.7004	-1.1722	0.00012871	0.0013535	RPIA	protein_coding	ribose 5-phosphate isomerase A [Source:HGNC Symbol;Acc:10297]
ENSG00000113013	336.681	760.226	-1.175	4.92e-32	7.19e-30	HSPA9	protein_coding	heat shock 70kDa protein 9 (mortalin) [Source:HGNC Symbol;Acc:5244]
ENSG00000094916	68.1445	154.082	-1.177	1.09e-07	2.15e-06	CBX5	protein_coding	chromobox homolog 5 [Source:HGNC Symbol;Acc:1555]
ENSG00000106263	305.757	692.283	-1.179	1.74e-29	2.29e-27	EIF3B	protein_coding	eukaryotic translation initiation factor 3, subunit B [Source:HGNC Symbol;Acc:3280]
ENSG00000065621	50.3799	114.128	-1.1797	4.66e-06	6.88e-05	GSTO2	protein_coding	glutathione S-transferase omega 2 [Source:HGNC Symbol;Acc:23064]
ENSG00000136045	50.9439	115.71	-1.1835	3.75e-06	5.66e-05	PWP1	protein_coding	PWP1 homolog (S. cerevisiae) [Source:HGNC Symbol;Acc:17015]
ENSG00000159131	107.527	244.277	-1.1838	1.8e-11	5.8e-10	GART	protein_coding	phosphoribosylglycinamide formyltransferase, phosphoribosylglycinamide synthetase, phosphoribosylaminoimidazole synthetase [Source:HGNC Symbol;Acc:4163]
ENSG00000138363	62.505	142.017	-1.184	2.97e-07	5.43e-06	ATIC	protein_coding	5-aminoimidazole-4-carboxamide ribonucleotide formyltransferase/IMP cyclohydrolase [Source:HGNC Symbol;Acc:794]
ENSG00000126216	33.5553	76.3489	-1.1861	0.00016738	0.0017106	TUBGCP3	protein_coding	tubulin, gamma complex associated protein 3 [Source:HGNC Symbol;Acc:18598]
ENSG00000003056	47.8421	108.886	-1.1865	6.92e-06	9.83e-05	M6PR	protein_coding	mannose-6-phosphate receptor (cation dependent) [Source:HGNC Symbol;Acc:6752]
ENSG00000160710	151.61	345.054	-1.1865	1.2e-15	6.09e-14	ADAR	protein_coding	adenosine deaminase, RNA-specific [Source:HGNC Symbol;Acc:225]
ENSG00000113712	73.972	168.423	-1.187	2.21e-08	4.86e-07	CSNK1A1	protein_coding	casein kinase 1, alpha 1 [Source:HGNC Symbol;Acc:2451]
ENSG00000149532	57.0534	129.951	-1.1876	8.83e-07	1.48e-05	CPSF7	protein_coding	cleavage and polyadenylation specific factor 7, 59kDa [Source:HGNC Symbol;Acc:30098]
ENSG00000111371	110.629	252.387	-1.1899	6.73e-12	2.28e-10	SLC38A1	protein_coding	solute carrier family 38, member 1 [Source:HGNC Symbol;Acc:13447]
ENSG00000084774	120.874	276.023	-1.1913	6.72e-13	2.55e-11	CAD	protein_coding	carbamoyl-phosphate synthetase 2, aspartate transcarbamylase, and dihydroorotase [Source:HGNC Symbol;Acc:1424]
ENSG00000089280	285.925	653.219	-1.1919	1.97e-28	2.46e-26	FUS	protein_coding	fused in sarcoma [Source:HGNC Symbol;Acc:4010]
ENSG00000278259	59.7792	136.578	-1.192	4.27e-07	7.62e-06	MYO19	protein_coding	-
ENSG00000149792	53.5757	122.435	-1.1924	1.68e-06	2.68e-05	MRPL49	protein_coding	mitochondrial ribosomal protein L49 [Source:HGNC Symbol;Acc:1176]
ENSG00000125378	60.4371	138.16	-1.1928	3.6e-07	6.49e-06	BMP4	protein_coding	bone morphogenetic protein 4 [Source:HGNC Symbol;Acc:1071]
ENSG00000187741	47.3722	108.392	-1.1941	6.43e-06	9.21e-05	FANCA	protein_coding	Fanconi anemia, complementation group A [Source:HGNC Symbol;Acc:3582]
ENSG00000122786	51.9778	118.974	-1.1947	2.26e-06	3.54e-05	CALD1	protein_coding	caldesmon 1 [Source:HGNC Symbol;Acc:1441]
ENSG00000100418	34.1193	78.1291	-1.1953	0.0001262	0.0013299	DESI1	protein_coding	desumoylating isopeptidase 1 [Source:HGNC Symbol;Acc:24577]
ENSG00000112759	81.6794	187.114	-1.1959	2.92e-09	7.1e-08	SLC29A1	protein_coding	solute carrier family 29 (nucleoside transporters), member 1 [Source:HGNC Symbol;Acc:11003]
ENSG00000186660	43.9885	100.876	-1.1974	1.28e-05	0.00017225	ZFP91	protein_coding	ZFP91 zinc finger protein [Source:HGNC Symbol;Acc:14983]
ENSG00000239672	52.3538	120.062	-1.1974	1.93e-06	3.06e-05	NME1	protein_coding	NME/NM23 nucleoside diphosphate kinase 1 [Source:HGNC Symbol;Acc:7849]
ENSG00000004487	117.491	269.496	-1.1977	9.77e-13	3.59e-11	KDM1A	protein_coding	lysine (K)-specific demethylase 1A [Source:HGNC Symbol;Acc:29079]
ENSG00000085872	34.6832	79.6126	-1.1988	0.00010444	0.0011286	CHERP	protein_coding	calcium homeostasis endoplasmic reticulum protein [Source:HGNC Symbol;Acc:16930]
ENSG00000180198	124.352	285.517	-1.1991	1.97e-13	7.95e-12	RCC1	protein_coding	regulator of chromosome condensation 1 [Source:HGNC Symbol;Acc:1913]
ENSG00000005194	46.6202	107.304	-1.2027	6.25e-06	8.98e-05	CIAPIN1	protein_coding	cytokine induced apoptosis inhibitor 1 [Source:HGNC Symbol;Acc:28050]
ENSG00000114686	99.632	229.442	-1.2035	3.84e-11	1.18e-09	MRPL3	protein_coding	mitochondrial ribosomal protein L3 [Source:HGNC Symbol;Acc:10379]
ENSG00000151532	33.5553	77.3379	-1.2046	0.0001226	0.0013002	VTI1A	protein_coding	vesicle transport through interaction with t-SNAREs 1A [Source:HGNC Symbol;Acc:17792]
ENSG00000108064	36.4691	84.063	-1.2048	6.21e-05	0.00071081	TFAM	protein_coding	transcription factor A, mitochondrial [Source:HGNC Symbol;Acc:11741]
ENSG00000123472	27.5398	63.4923	-1.2051	0.00049917	0.0044502	ATPAF1	protein_coding	ATP synthase mitochondrial F1 complex assembly factor 1 [Source:HGNC Symbol;Acc:18803]
ENSG00000070814	106.117	244.673	-1.2052	8.21e-12	2.76e-10	TCOF1	protein_coding	Treacher Collins-Franceschetti syndrome 1 [Source:HGNC Symbol;Acc:11654]
ENSG00000041357	147.568	340.307	-1.2055	7.48e-16	3.86e-14	PSMA4	protein_coding	proteasome (prosome, macropain) subunit, alpha type, 4 [Source:HGNC Symbol;Acc:9533]
ENSG00000100528	51.1319	117.985	-1.2063	2.03e-06	3.21e-05	CNIH1	protein_coding	cornichon homolog (Drosophila) [Source:HGNC Symbol;Acc:19431]
ENSG00000167258	42.2026	97.4141	-1.2068	1.58e-05	0.00020731	CDK12	protein_coding	cyclin-dependent kinase 12 [Source:HGNC Symbol;Acc:24224]
ENSG00000140157	31.9574	73.7776	-1.207	0.00017124	0.0017457	NIPA2	protein_coding	non imprinted in Prader-Willi/Angelman syndrome 2 [Source:HGNC Symbol;Acc:17044]
ENSG00000173894	38.4429	88.9089	-1.2096	3.58e-05	0.0004311	CBX2	protein_coding	chromobox homolog 2 [Source:HGNC Symbol;Acc:1552]
ENSG00000049656	84.9692	196.608	-1.2103	7.76e-10	2.01e-08	CLPTM1L	protein_coding	CLPTM1-like [Source:HGNC Symbol;Acc:24308]
ENSG00000122565	203.588	471.148	-1.2105	1.69e-21	1.39e-19	CBX3	protein_coding	chromobox homolog 3 [Source:HGNC Symbol;Acc:1553]
ENSG00000164889	153.866	356.328	-1.2115	1.16e-16	6.49e-15	SLC4A2	protein_coding	solute carrier family 4, anion exchanger, member 2 (erythrocyte membrane protein band 3-like 1) [Source:HGNC Symbol;Acc:11028]
ENSG00000135387	193.718	449.094	-1.2131	1.23e-20	9.32e-19	CAPRIN1	protein_coding	cell cycle associated protein 1 [Source:HGNC Symbol;Acc:6743]
ENSG00000113460	38.9129	90.2935	-1.2144	2.92e-05	0.00036115	BRIX1	protein_coding	BRX1, biogenesis of ribosomes, homolog (S. cerevisiae) [Source:HGNC Symbol;Acc:24170]
ENSG00000073008	54.1396	125.699	-1.2152	8.02e-07	1.35e-05	PVR	protein_coding	poliovirus receptor [Source:HGNC Symbol;Acc:9705]
ENSG00000131844	35.1532	81.6894	-1.2165	6.84e-05	0.00077119	MCCC2	protein_coding	methylcrotonoyl-CoA carboxylase 2 (beta) [Source:HGNC Symbol;Acc:6937]
ENSG00000136159	28.5737	66.4592	-1.2178	0.00032447	0.0030483	NUDT15	protein_coding	nudix (nucleoside diphosphate linked moiety X)-type motif 15 [Source:HGNC Symbol;Acc:23063]
ENSG00000145833	97.9401	228.552	-1.2226	2.23e-11	7.11e-10	DDX46	protein_coding	DEAD (Asp-Glu-Ala-Asp) box polypeptide 46 [Source:HGNC Symbol;Acc:18681]
ENSG00000143621	191.275	446.622	-1.2234	8.08e-21	6.2e-19	ILF2	protein_coding	interleukin enhancer binding factor 2 [Source:HGNC Symbol;Acc:6037]
ENSG00000113048	67.5806	157.939	-1.2247	2.55e-08	5.53e-07	MRPS27	protein_coding	mitochondrial ribosomal protein S27 [Source:HGNC Symbol;Acc:14512]
ENSG00000111642	192.59	450.281	-1.2253	4.98e-21	3.91e-19	CHD4	protein_coding	chromodomain helicase DNA binding protein 4 [Source:HGNC Symbol;Acc:1919]
ENSG00000237649	46.3383	108.491	-1.2273	3.75e-06	5.66e-05	KIFC1	protein_coding	kinesin family member C1 [Source:HGNC Symbol;Acc:6389]
ENSG00000164163	102.828	240.816	-1.2277	5.47e-12	1.88e-10	ABCE1	protein_coding	ATP-binding cassette, sub-family E (OABP), member 1 [Source:HGNC Symbol;Acc:69]
ENSG00000108592	96.3422	225.783	-1.2287	2.41e-11	7.64e-10	FTSJ3	protein_coding	FtsJ homolog 3 (E. coli) [Source:HGNC Symbol;Acc:17136]
ENSG00000177084	86.473	202.74	-1.2293	2.43e-10	6.69e-09	POLE	protein_coding	polymerase (DNA directed), epsilon, catalytic subunit [Source:HGNC Symbol;Acc:9177]
ENSG00000164091	108.185	253.672	-1.2295	1.41e-12	5.07e-11	WDR82	protein_coding	WD repeat domain 82 [Source:HGNC Symbol;Acc:28826]
ENSG00000116649	56.0195	131.435	-1.2303	3.37e-07	6.11e-06	SRM	protein_coding	spermidine synthase [Source:HGNC Symbol;Acc:11296]
ENSG00000011376	26.8818	63.0967	-1.2309	0.00040591	0.0036986	LARS2	protein_coding	leucyl-tRNA synthetase 2, mitochondrial [Source:HGNC Symbol;Acc:17095]
ENSG00000125257	27.4458	64.4812	-1.2323	0.00034585	0.0032162	ABCC4	protein_coding	ATP-binding cassette, sub-family C (CFTR/MRP), member 4 [Source:HGNC Symbol;Acc:55]
ENSG00000079785	109.971	259.013	-1.2359	6.45e-13	2.46e-11	DDX1	protein_coding	DEAD (Asp-Glu-Ala-Asp) box helicase 1 [Source:HGNC Symbol;Acc:2734]
ENSG00000166226	266.563	628.099	-1.2365	3.91e-29	5.01e-27	CCT2	protein_coding	chaperonin containing TCP1, subunit 2 (beta) [Source:HGNC Symbol;Acc:1615]
ENSG00000151465	50.7559	119.666	-1.2374	9.96e-07	1.66e-05	CDC123	protein_coding	cell division cycle 123 [Source:HGNC Symbol;Acc:16827]
ENSG00000133265	42.1086	99.2932	-1.2376	8.3e-06	0.00011631	HSPBP1	protein_coding	HSPA (heat shock 70kDa) binding protein, cytoplasmic cochaperone 1 [Source:HGNC Symbol;Acc:24989]
ENSG00000111667	91.7366	216.586	-1.2394	4.35e-11	1.33e-09	USP5	protein_coding	ubiquitin specific peptidase 5 (isopeptidase T) [Source:HGNC Symbol;Acc:12628]
ENSG00000145041	35.9051	84.8541	-1.2408	3.63e-05	0.0004367	VPRBP	protein_coding	Vpr (HIV-1) binding protein [Source:HGNC Symbol;Acc:30911]
ENSG00000126067	101.888	240.915	-1.2415	3.34e-12	1.16e-10	PSMB2	protein_coding	proteasome (prosome, macropain) subunit, beta type, 2 [Source:HGNC Symbol;Acc:9539]
ENSG00000084090	104.332	246.848	-1.2424	1.76e-12	6.27e-11	STARD7	protein_coding	StAR-related lipid transfer (START) domain containing 7 [Source:HGNC Symbol;Acc:18063]
ENSG00000110104	31.6754	74.9644	-1.2428	0.00010137	0.0010996	CCDC86	protein_coding	coiled-coil domain containing 86 [Source:HGNC Symbol;Acc:28359]
ENSG00000183808	29.4196	69.6239	-1.2428	0.00017957	0.0018194	RBM12B	protein_coding	RNA binding motif protein 12B [Source:HGNC Symbol;Acc:32310]
ENSG00000100403	58.7453	139.05	-1.2431	1.19e-07	2.32e-06	ZC3H7B	protein_coding	zinc finger CCCH-type containing 7B [Source:HGNC Symbol;Acc:30869]
ENSG00000006744	94.0864	222.816	-1.2438	1.99e-11	6.39e-10	ELAC2	protein_coding	elaC homolog 2 (E. coli) [Source:HGNC Symbol;Acc:14198]
ENSG00000138095	198.794	470.851	-1.244	1.82e-22	1.57e-20	LRPPRC	protein_coding	leucine-rich pentatricopeptide repeat containing [Source:HGNC Symbol;Acc:15714]
ENSG00000100029	136.759	324.186	-1.2452	5.59e-16	2.93e-14	PES1	protein_coding	pescadillo ribosomal biogenesis factor 1 [Source:HGNC Symbol;Acc:8848]
ENSG00000107262	30.6415	72.6897	-1.2463	0.00012449	0.0013161	BAG1	protein_coding	BCL2-associated athanogene [Source:HGNC Symbol;Acc:937]
ENSG00000125107	90.7967	215.399	-1.2463	3.96e-11	1.22e-09	CNOT1	protein_coding	CCR4-NOT transcription complex, subunit 1 [Source:HGNC Symbol;Acc:7877]
ENSG00000125484	47.4662	112.644	-1.2468	1.77e-06	2.81e-05	GTF3C4	protein_coding	general transcription factor IIIC, polypeptide 4, 90kDa [Source:HGNC Symbol;Acc:4667]
ENSG00000136938	101.136	240.123	-1.2475	2.94e-12	1.03e-10	ANP32B	protein_coding	acidic (leucine-rich) nuclear phosphoprotein 32 family, member B [Source:HGNC Symbol;Acc:16677]
ENSG00000165283	122.942	292.143	-1.2487	1.3e-14	5.99e-13	STOML2	protein_coding	stomatin (EPB72)-like 2 [Source:HGNC Symbol;Acc:14559]
ENSG00000105849	25.7539	61.3165	-1.2515	0.00040455	0.003688	TWISTNB	protein_coding	TWIST neighbor [Source:HGNC Symbol;Acc:18027]
ENSG00000164818	43.4245	103.447	-1.2523	4.29e-06	6.36e-05	DNAAF5	protein_coding	HEAT repeat containing 2 [Source:HGNC Symbol;Acc:26013]
ENSG00000110107	104.614	249.321	-1.2529	9.33e-13	3.44e-11	PRPF19	protein_coding	PRP19/PSO4 pre-mRNA processing factor 19 homolog (S. cerevisiae) [Source:HGNC Symbol;Acc:17896]
ENSG00000136718	83.9352	200.169	-1.2539	1.54e-10	4.35e-09	IMP4	protein_coding	IMP4, U3 small nucleolar ribonucleoprotein, homolog (yeast) [Source:HGNC Symbol;Acc:30856]
ENSG00000079246	294.572	703.063	-1.255	3.17e-33	4.84e-31	XRCC5	protein_coding	X-ray repair complementing defective repair in Chinese hamster cells 5 (double-strand-break rejoining) [Source:HGNC Symbol;Acc:12833]
ENSG00000041802	50.004	119.369	-1.2553	7.48e-07	1.27e-05	LSG1	protein_coding	large subunit GTPase 1 homolog (S. cerevisiae) [Source:HGNC Symbol;Acc:25652]
ENSG00000174173	34.4012	82.1839	-1.2564	3.97e-05	0.00047376	TRMT10C	protein_coding	tRNA methyltransferase 10 homolog C (S. cerevisiae) [Source:HGNC Symbol;Acc:26022]
ENSG00000138074	31.9574	76.3489	-1.2565	7.47e-05	0.00083458	SLC5A6	protein_coding	solute carrier family 5 (sodium-dependent vitamin transporter), member 6 [Source:HGNC Symbol;Acc:11041]
ENSG00000150990	57.4294	137.27	-1.2572	1.08e-07	2.12e-06	DHX37	protein_coding	DEAH (Asp-Glu-Ala-His) box polypeptide 37 [Source:HGNC Symbol;Acc:17210]
ENSG00000105671	34.4952	82.4806	-1.2577	3.79e-05	0.00045353	DDX49	protein_coding	DEAD (Asp-Glu-Ala-Asp) box polypeptide 49 [Source:HGNC Symbol;Acc:18684]
ENSG00000038427	25.8479	61.811	-1.2578	0.000361	0.0033443	VCAN	protein_coding	versican [Source:HGNC Symbol;Acc:2464]
ENSG00000274523	39.5708	94.645	-1.2581	1.01e-05	0.00013848	WBSCR16	protein_coding	-
ENSG00000141385	38.4429	91.9748	-1.2585	1.34e-05	0.0001792	AFG3L2	protein_coding	AFG3 ATPase family member 3-like 2 (S. cerevisiae) [Source:HGNC Symbol;Acc:315]
ENSG00000164930	28.5737	68.536	-1.2622	0.00016489	0.0016887	FZD6	protein_coding	frizzled family receptor 6 [Source:HGNC Symbol;Acc:4044]
ENSG00000065183	68.7085	164.961	-1.2636	4.89e-09	1.16e-07	WDR3	protein_coding	WD repeat domain 3 [Source:HGNC Symbol;Acc:12755]
ENSG00000169045	360.555	866.046	-1.2642	4.94e-41	1.1e-38	HNRNPH1	protein_coding	heterogeneous nuclear ribonucleoprotein H1 (H) [Source:HGNC Symbol;Acc:5041]
ENSG00000183605	26.8818	64.5801	-1.2645	0.00024935	0.0024364	SFXN4	protein_coding	sideroflexin 4 [Source:HGNC Symbol;Acc:16088]
ENSG00000162413	54.0456	129.853	-1.2646	2.05e-07	3.84e-06	KLHL21	protein_coding	kelch-like family member 21 [Source:HGNC Symbol;Acc:29041]
ENSG00000155959	46.9962	112.941	-1.265	1.26e-06	2.06e-05	VBP1	protein_coding	von Hippel-Lindau binding protein 1 [Source:HGNC Symbol;Acc:12662]
ENSG00000154945	44.2704	106.414	-1.2653	2.54e-06	3.96e-05	ANKRD40	protein_coding	ankyrin repeat domain 40 [Source:HGNC Symbol;Acc:28233]
ENSG00000150753	217.874	523.762	-1.2654	1.63e-25	1.67e-23	CCT5	protein_coding	chaperonin containing TCP1, subunit 5 (epsilon) [Source:HGNC Symbol;Acc:1618]
ENSG00000198700	73.7841	177.521	-1.2666	1.19e-09	3e-08	IPO9	protein_coding	importin 9 [Source:HGNC Symbol;Acc:19425]
ENSG00000103356	33.9313	81.7883	-1.2693	3.54e-05	0.00042705	EARS2	protein_coding	glutamyl-tRNA synthetase 2, mitochondrial [Source:HGNC Symbol;Acc:29419]
ENSG00000172172	35.3412	85.2497	-1.2703	2.38e-05	0.00030014	MRPL13	protein_coding	mitochondrial ribosomal protein L13 [Source:HGNC Symbol;Acc:14278]
ENSG00000111716	531.809	1286.95	-1.275	5.4e-61	2.16e-58	LDHB	protein_coding	lactate dehydrogenase B [Source:HGNC Symbol;Acc:6541]
ENSG00000115687	25.378	61.4154	-1.275	0.0003206	0.0030247	PASK	protein_coding	PAS domain containing serine/threonine kinase [Source:HGNC Symbol;Acc:17270]
ENSG00000150779	26.8818	65.0746	-1.2755	0.00021155	0.0020957	TIMM8B	protein_coding	translocase of inner mitochondrial membrane 8 homolog B (yeast) [Source:HGNC Symbol;Acc:11818]
ENSG00000080608	32.4274	78.5247	-1.2759	4.68e-05	0.00054906	KIAA0020	protein_coding	KIAA0020 [Source:HGNC Symbol;Acc:29676]
ENSG00000135316	158.377	384.118	-1.2782	1.9e-19	1.35e-17	SYNCRIP	protein_coding	synaptotagmin binding, cytoplasmic RNA interacting protein [Source:HGNC Symbol;Acc:16918]
ENSG00000139343	48.3121	117.293	-1.2797	6.09e-07	1.05e-05	SNRPF	protein_coding	small nuclear ribonucleoprotein polypeptide F [Source:HGNC Symbol;Acc:11162]
ENSG00000136450	135.443	328.933	-1.2801	6.46e-17	3.68e-15	SRSF1	protein_coding	serine/arginine-rich splicing factor 1 [Source:HGNC Symbol;Acc:10780]
ENSG00000093000	58.8393	142.907	-1.2802	3.63e-08	7.6e-07	NUP50	protein_coding	nucleoporin 50kDa [Source:HGNC Symbol;Acc:8065]
ENSG00000247626	23.4041	56.8661	-1.2808	0.00050916	0.0045261	MARS2	protein_coding	methionyl-tRNA synthetase 2, mitochondrial [Source:HGNC Symbol;Acc:25133]
ENSG00000075336	27.9158	67.8438	-1.2811	0.00014619	0.0015166	TIMM21	protein_coding	translocase of inner mitochondrial membrane 21 homolog (yeast) [Source:HGNC Symbol;Acc:25010]
ENSG00000139146	79.6116	193.543	-1.2816	1.4e-10	3.97e-09	FAM60A	protein_coding	family with sequence similarity 60, member A [Source:HGNC Symbol;Acc:30702]
ENSG00000073536	31.0175	75.4589	-1.2826	6.1e-05	0.00070076	NLE1	protein_coding	notchless homolog 1 (Drosophila) [Source:HGNC Symbol;Acc:19889]
ENSG00000166197	264.025	642.735	-1.2836	1.14e-31	1.64e-29	NOLC1	protein_coding	nucleolar and coiled-body phosphoprotein 1 [Source:HGNC Symbol;Acc:15608]
ENSG00000117751	27.8218	67.7449	-1.2839	0.00014365	0.0014949	PPP1R8	protein_coding	protein phosphatase 1, regulatory subunit 8 [Source:HGNC Symbol;Acc:9296]
ENSG00000213593	40.9807	99.7877	-1.2839	3.95e-06	5.91e-05	TMX2	protein_coding	thioredoxin-related transmembrane protein 2 [Source:HGNC Symbol;Acc:30739]
ENSG00000138442	53.3877	130.05	-1.2845	1.37e-07	2.65e-06	WDR12	protein_coding	WD repeat domain 12 [Source:HGNC Symbol;Acc:14098]
ENSG00000165733	106.305	259.013	-1.2848	1.02e-13	4.24e-12	BMS1	protein_coding	BMS1 homolog, ribosome assembly protein (yeast) [Source:HGNC Symbol;Acc:23505]
ENSG00000132199	28.4797	69.525	-1.2876	0.0001129	0.0012101	ENOSF1	protein_coding	enolase superfamily member 1 [Source:HGNC Symbol;Acc:30365]
ENSG00000120253	31.9574	78.0302	-1.2879	4.29e-05	0.00050729	NUP43	protein_coding	nucleoporin 43kDa [Source:HGNC Symbol;Acc:21182]
ENSG00000146731	315.157	771.006	-1.2907	5.31e-38	9.57e-36	CCT6A	protein_coding	chaperonin containing TCP1, subunit 6A (zeta 1) [Source:HGNC Symbol;Acc:1620]
ENSG00000108106	200.392	490.433	-1.2912	8.56e-25	8.48e-23	UBE2S	protein_coding	ubiquitin-conjugating enzyme E2S [Source:HGNC Symbol;Acc:17895]
ENSG00000263465	26.9758	66.1625	-1.2943	0.00015456	0.0015976	SRSF8	protein_coding	-
ENSG00000099800	61.0011	149.632	-1.2945	1.26e-08	2.87e-07	TIMM13	protein_coding	translocase of inner mitochondrial membrane 13 homolog (yeast) [Source:HGNC Symbol;Acc:11816]
ENSG00000179958	39.5708	97.2163	-1.2968	4.35e-06	6.46e-05	DCTPP1	protein_coding	dCTP pyrophosphatase 1 [Source:HGNC Symbol;Acc:28777]
ENSG00000173674	84.0292	206.498	-1.2972	2.12e-11	6.78e-10	EIF1AX	protein_coding	eukaryotic translation initiation factor 1A, X-linked [Source:HGNC Symbol;Acc:3250]
ENSG00000165934	39.5708	97.3152	-1.2982	4.21e-06	6.26e-05	CPSF2	protein_coding	cleavage and polyadenylation specific factor 2, 100kDa [Source:HGNC Symbol;Acc:2325]
ENSG00000128245	98.3161	242.101	-1.3001	3.7e-13	1.46e-11	YWHAH	protein_coding	tyrosine 3-monooxygenase/tryptophan 5-monooxygenase activation protein, eta polypeptide [Source:HGNC Symbol;Acc:12853]
ENSG00000203499	33.5553	82.7773	-1.3027	2.08e-05	0.00026544	FAM83H-AS1	lincRNA	-
ENSG00000142864	350.028	863.574	-1.3029	5.05e-43	1.22e-40	SERBP1	protein_coding	SERPINE1 mRNA binding protein 1 [Source:HGNC Symbol;Acc:17860]
ENSG00000096384	2348.12	5794.61	-1.3032	7.08e-279	2.02e-275	HSP90AB1	protein_coding	heat shock protein 90kDa alpha (cytosolic), class B member 1 [Source:HGNC Symbol;Acc:5258]
ENSG00000143321	210.919	520.498	-1.3032	1.31e-26	1.44e-24	HDGF	protein_coding	hepatoma-derived growth factor [Source:HGNC Symbol;Acc:4856]
ENSG00000141556	81.9614	202.641	-1.3059	2.51e-11	7.94e-10	TBCD	protein_coding	tubulin folding cofactor D [Source:HGNC Symbol;Acc:11581]
ENSG00000104131	48.3121	119.468	-1.3062	2.98e-07	5.45e-06	EIF3J	protein_coding	eukaryotic translation initiation factor 3, subunit J [Source:HGNC Symbol;Acc:3270]
ENSG00000155380	79.3296	196.213	-1.3065	5.07e-11	1.53e-09	SLC16A1	protein_coding	solute carrier family 16, member 1 (monocarboxylic acid transporter 1) [Source:HGNC Symbol;Acc:10922]
ENSG00000182628	35.3412	87.4255	-1.3067	1.16e-05	0.00015637	SKA2	protein_coding	spindle and kinetochore associated complex subunit 2 [Source:HGNC Symbol;Acc:28006]
ENSG00000101346	36.5631	90.5902	-1.309	7.8e-06	0.00010981	POFUT1	protein_coding	protein O-fucosyltransferase 1 [Source:HGNC Symbol;Acc:14988]
ENSG00000146223	122.096	302.726	-1.31	2.88e-16	1.55e-14	RPL7L1	protein_coding	ribosomal protein L7-like 1 [Source:HGNC Symbol;Acc:21370]
ENSG00000075856	54.1396	134.303	-1.3107	5.04e-08	1.04e-06	SART3	protein_coding	squamous cell carcinoma antigen recognized by T cells 3 [Source:HGNC Symbol;Acc:16860]
ENSG00000116560	213.739	530.685	-1.312	2.14e-27	2.51e-25	SFPQ	protein_coding	splicing factor proline/glutamine-rich [Source:HGNC Symbol;Acc:10774]
ENSG00000066583	30.0776	74.8655	-1.3156	4.47e-05	0.00052696	ISOC1	protein_coding	isochorismatase domain containing 1 [Source:HGNC Symbol;Acc:24254]
ENSG00000069248	38.9129	96.9196	-1.3165	3.37e-06	5.13e-05	NUP133	protein_coding	nucleoporin 133kDa [Source:HGNC Symbol;Acc:18016]
ENSG00000144824	52.8237	131.633	-1.3173	6.01e-08	1.22e-06	PHLDB2	protein_coding	pleckstrin homology-like domain, family B, member 2 [Source:HGNC Symbol;Acc:29573]
ENSG00000149313	25.002	62.3055	-1.3173	0.00019312	0.00194	AASDHPPT	protein_coding	aminoadipate-semialdehyde dehydrogenase-phosphopantetheinyl transferase [Source:HGNC Symbol;Acc:14235]
ENSG00000103044	101.606	253.475	-1.3189	5.19e-14	2.23e-12	HAS3	protein_coding	hyaluronan synthase 3 [Source:HGNC Symbol;Acc:4820]
ENSG00000116062	33.9313	84.6563	-1.319	1.36e-05	0.00018127	MSH6	protein_coding	mutS homolog 6 (E. coli) [Source:HGNC Symbol;Acc:7329]
ENSG00000160957	114.107	284.924	-1.3202	1.38e-15	6.94e-14	RECQL4	protein_coding	RecQ protein-like 4 [Source:HGNC Symbol;Acc:9949]
ENSG00000115946	26.2239	65.5691	-1.3221	0.00012492	0.0013199	PNO1	protein_coding	partner of NOB1 homolog (S. cerevisiae) [Source:HGNC Symbol;Acc:32790]
ENSG00000029363	91.2666	228.256	-1.3225	8.09e-13	3.02e-11	BCLAF1	protein_coding	BCL2-associated transcription factor 1 [Source:HGNC Symbol;Acc:16863]
ENSG00000213024	47.0902	117.787	-1.3227	2.69e-07	4.95e-06	NUP62	protein_coding	nucleoporin 62kDa [Source:HGNC Symbol;Acc:8066]
ENSG00000017483	26.1299	65.3713	-1.323	0.00012684	0.0013352	SLC38A5	protein_coding	solute carrier family 38, member 5 [Source:HGNC Symbol;Acc:18070]
ENSG00000152558	158.847	397.469	-1.3232	3.3e-21	2.64e-19	TMEM123	protein_coding	transmembrane protein 123 [Source:HGNC Symbol;Acc:30138]
ENSG00000273841	27.5398	68.9316	-1.3236	8.24e-05	0.0009122	TAF9	protein_coding	-
ENSG00000101311	28.0097	70.1184	-1.3239	7.14e-05	0.00080073	FERMT1	protein_coding	fermitin family member 1 [Source:HGNC Symbol;Acc:15889]
ENSG00000091140	72.1862	180.785	-1.3245	1.77e-10	4.96e-09	DLD	protein_coding	dihydrolipoamide dehydrogenase [Source:HGNC Symbol;Acc:2898]
ENSG00000111581	30.0776	75.36	-1.3251	3.78e-05	0.00045295	NUP107	protein_coding	nucleoporin 107kDa [Source:HGNC Symbol;Acc:29914]
ENSG00000164611	36.751	92.1726	-1.3266	5.08e-06	7.48e-05	PTTG1	protein_coding	pituitary tumor-transforming 1 [Source:HGNC Symbol;Acc:9690]
ENSG00000173692	104.99	263.463	-1.3274	1.2e-14	5.54e-13	PSMD1	protein_coding	proteasome (prosome, macropain) 26S subunit, non-ATPase, 1 [Source:HGNC Symbol;Acc:9554]
ENSG00000095002	41.7326	104.733	-1.3275	1.14e-06	1.89e-05	MSH2	protein_coding	mutS homolog 2, colon cancer, nonpolyposis type 1 (E. coli) [Source:HGNC Symbol;Acc:7325]
ENSG00000130816	145.782	366.02	-1.3281	9.05e-20	6.51e-18	DNMT1	protein_coding	DNA (cytosine-5-)-methyltransferase 1 [Source:HGNC Symbol;Acc:2976]
ENSG00000130713	42.2026	106.216	-1.3316	8.99e-07	1.5e-05	EXOSC2	protein_coding	exosome component 2 [Source:HGNC Symbol;Acc:17097]
ENSG00000100664	132.999	335.263	-1.3339	2.3e-18	1.5e-16	EIF5	protein_coding	eukaryotic translation initiation factor 5 [Source:HGNC Symbol;Acc:3299]
ENSG00000096060	44.5524	112.348	-1.3344	4.16e-07	7.43e-06	FKBP5	protein_coding	FK506 binding protein 5 [Source:HGNC Symbol;Acc:3721]
ENSG00000141076	87.7889	221.531	-1.3354	1.14e-12	4.16e-11	CIRH1A	protein_coding	cirrhosis, autosomal recessive 1A (cirhin) [Source:HGNC Symbol;Acc:1983]
ENSG00000206527	32.4274	81.8872	-1.3364	1.51e-05	0.00019956	HACD2	protein_coding	protein tyrosine phosphatase-like (proline instead of catalytic arginine), member b [Source:HGNC Symbol;Acc:9640]
ENSG00000137804	62.6929	158.434	-1.3375	1.71e-09	4.25e-08	NUSAP1	protein_coding	nucleolar and spindle associated protein 1 [Source:HGNC Symbol;Acc:18538]
ENSG00000169288	27.1638	68.7338	-1.3393	7.14e-05	0.00080073	MRPL1	protein_coding	mitochondrial ribosomal protein L1 [Source:HGNC Symbol;Acc:14275]
ENSG00000128626	46.8082	118.578	-1.341	1.77e-07	3.36e-06	MRPS12	protein_coding	mitochondrial ribosomal protein S12 [Source:HGNC Symbol;Acc:10380]
ENSG00000131238	31.9574	80.9971	-1.3417	1.58e-05	0.0002072	PPT1	protein_coding	palmitoyl-protein thioesterase 1 [Source:HGNC Symbol;Acc:9325]
ENSG00000065911	106.399	269.793	-1.3424	3.17e-15	1.55e-13	MTHFD2	protein_coding	methylenetetrahydrofolate dehydrogenase (NADP+ dependent) 2, methenyltetrahydrofolate cyclohydrolase [Source:HGNC Symbol;Acc:7434]
ENSG00000087269	39.1948	99.491	-1.3439	1.65e-06	2.64e-05	NOP14	protein_coding	NOP14 nucleolar protein [Source:HGNC Symbol;Acc:16821]
ENSG00000186193	61.471	156.456	-1.3478	1.7e-09	4.22e-08	SAPCD2	protein_coding	suppressor APC domain containing 2 [Source:HGNC Symbol;Acc:28055]
ENSG00000162408	39.1008	99.6888	-1.3502	1.46e-06	2.37e-05	NOL9	protein_coding	nucleolar protein 9 [Source:HGNC Symbol;Acc:26265]
ENSG00000164292	43.7065	111.458	-1.3506	3.51e-07	6.35e-06	RHOBTB3	protein_coding	Rho-related BTB domain containing 3 [Source:HGNC Symbol;Acc:18757]
ENSG00000111331	38.8189	99.1943	-1.3535	1.48e-06	2.39e-05	OAS3	protein_coding	2'-5'-oligoadenylate synthetase 3, 100kDa [Source:HGNC Symbol;Acc:8088]
ENSG00000033050	67.5806	172.774	-1.3542	2.06e-10	5.74e-09	ABCF2	protein_coding	ATP-binding cassette, sub-family F (GCN20), member 2 [Source:HGNC Symbol;Acc:71]
ENSG00000132313	28.0097	71.7008	-1.3561	4.14e-05	0.00049066	MRPL35	protein_coding	mitochondrial ribosomal protein L35 [Source:HGNC Symbol;Acc:14489]
ENSG00000095485	20.4903	52.5146	-1.3578	0.00044453	0.0040195	CWF19L1	protein_coding	CWF19-like 1, cell cycle control (S. pombe) [Source:HGNC Symbol;Acc:25613]
ENSG00000181019	239.493	613.857	-1.3579	3.11e-33	4.78e-31	NQO1	protein_coding	NAD(P)H dehydrogenase, quinone 1 [Source:HGNC Symbol;Acc:2874]
ENSG00000110367	87.8829	225.388	-1.3588	3.32e-13	1.31e-11	DDX6	protein_coding	DEAD (Asp-Glu-Ala-Asp) box helicase 6 [Source:HGNC Symbol;Acc:2747]
ENSG00000049130	335.271	860.211	-1.3594	5.78e-46	1.58e-43	KITLG	protein_coding	KIT ligand [Source:HGNC Symbol;Acc:6343]
ENSG00000161813	53.9517	138.457	-1.3597	1.13e-08	2.58e-07	LARP4	protein_coding	La ribonucleoprotein domain family, member 4 [Source:HGNC Symbol;Acc:24320]
ENSG00000167721	65.6067	168.423	-1.3602	2.99e-10	8.12e-09	TSR1	protein_coding	TSR1, 20S rRNA accumulation, homolog (S. cerevisiae) [Source:HGNC Symbol;Acc:25542]
ENSG00000168393	35.7171	91.777	-1.3615	3.26e-06	4.98e-05	DTYMK	protein_coding	deoxythymidylate kinase (thymidylate kinase) [Source:HGNC Symbol;Acc:3061]
ENSG00000084073	45.0224	115.71	-1.3618	1.73e-07	3.29e-06	ZMPSTE24	protein_coding	zinc metallopeptidase STE24 [Source:HGNC Symbol;Acc:12877]
ENSG00000196305	177.27	456.017	-1.3631	2.88e-25	2.9e-23	IARS	protein_coding	isoleucyl-tRNA synthetase [Source:HGNC Symbol;Acc:5330]
ENSG00000235173	26.1299	67.3493	-1.366	6.39e-05	0.00073127	HGH1	protein_coding	family with sequence similarity 203, member A [Source:HGNC Symbol;Acc:24161]
ENSG00000097046	23.7801	61.3165	-1.3665	0.00013573	0.0014213	CDC7	protein_coding	cell division cycle 7 [Source:HGNC Symbol;Acc:1745]
ENSG00000086712	22.9342	59.1408	-1.3667	0.00017838	0.0018083	TXLNG	protein_coding	taxilin gamma [Source:HGNC Symbol;Acc:18578]
ENSG00000137168	25.9419	66.9537	-1.3679	6.59e-05	0.00074895	PPIL1	protein_coding	peptidylprolyl isomerase (cyclophilin)-like 1 [Source:HGNC Symbol;Acc:9260]
ENSG00000108312	62.411	161.104	-1.3681	5.96e-10	1.57e-08	UBTF	protein_coding	upstream binding transcription factor, RNA polymerase I [Source:HGNC Symbol;Acc:12511]
ENSG00000214706	62.035	160.214	-1.3688	6.53e-10	1.72e-08	IFRD2	protein_coding	interferon-related developmental regulator 2 [Source:HGNC Symbol;Acc:5457]
ENSG00000087077	62.223	160.709	-1.3689	6.13e-10	1.62e-08	TRIP6	protein_coding	thyroid hormone receptor interactor 6 [Source:HGNC Symbol;Acc:12311]
ENSG00000119333	79.8936	206.399	-1.3693	2.33e-12	8.2e-11	WDR34	protein_coding	WD repeat domain 34 [Source:HGNC Symbol;Acc:28296]
ENSG00000174840	33.8373	87.4255	-1.3694	5e-06	7.37e-05	PDE12	protein_coding	phosphodiesterase 12 [Source:HGNC Symbol;Acc:25386]
ENSG00000087053	23.0281	59.5364	-1.3704	0.0001639	0.0016828	MTMR2	protein_coding	myotubularin related protein 2 [Source:HGNC Symbol;Acc:7450]
ENSG00000149639	26.3179	68.0415	-1.3704	5.6e-05	0.00064766	SOGA1	protein_coding	suppressor of glucose, autophagy associated 1 [Source:HGNC Symbol;Acc:16111]
ENSG00000137492	41.6386	107.699	-1.371	3.95e-07	7.07e-06	PRKRIR	protein_coding	protein-kinase, interferon-inducible double stranded RNA dependent inhibitor, repressor of (P58 repressor) [Source:HGNC Symbol;Acc:9440]
ENSG00000128833	20.4903	53.0091	-1.3713	0.00037308	0.0034387	MYO5C	protein_coding	myosin VC [Source:HGNC Symbol;Acc:7604]
ENSG00000004478	156.497	405.282	-1.3728	6.9e-23	6.05e-21	FKBP4	protein_coding	FK506 binding protein 4, 59kDa [Source:HGNC Symbol;Acc:3720]
ENSG00000119912	34.1193	88.4145	-1.3737	4.17e-06	6.22e-05	IDE	protein_coding	insulin-degrading enzyme [Source:HGNC Symbol;Acc:5381]
ENSG00000111845	25.9419	67.2504	-1.3743	5.94e-05	0.00068383	PAK1IP1	protein_coding	PAK1 interacting protein 1 [Source:HGNC Symbol;Acc:20882]
ENSG00000167085	133.093	345.054	-1.3744	9.3e-20	6.66e-18	PHB	protein_coding	prohibitin [Source:HGNC Symbol;Acc:8912]
ENSG00000116830	29.6076	76.8434	-1.376	1.73e-05	0.00022514	TTF2	protein_coding	transcription termination factor, RNA polymerase II [Source:HGNC Symbol;Acc:12398]
ENSG00000174231	200.392	520.597	-1.3773	4.33e-29	5.51e-27	PRPF8	protein_coding	PRP8 pre-mRNA processing factor 8 homolog (S. cerevisiae) [Source:HGNC Symbol;Acc:17340]
ENSG00000143401	89.6688	233.003	-1.3777	6.88e-14	2.94e-12	ANP32E	protein_coding	acidic (leucine-rich) nuclear phosphoprotein 32 family, member E [Source:HGNC Symbol;Acc:16673]
ENSG00000119616	37.9729	98.7987	-1.3795	1.05e-06	1.74e-05	FCF1	protein_coding	FCF1 small subunit (SSU) processome component homolog (S. cerevisiae) [Source:HGNC Symbol;Acc:20220]
ENSG00000054118	122.754	319.637	-1.3807	1.51e-18	9.94e-17	THRAP3	protein_coding	thyroid hormone receptor associated protein 3 [Source:HGNC Symbol;Acc:22964]
ENSG00000242485	33.2733	86.7332	-1.3822	4.6e-06	6.8e-05	MRPL20	protein_coding	mitochondrial ribosomal protein L20 [Source:HGNC Symbol;Acc:14478]
ENSG00000124193	151.798	396.678	-1.3858	9.02e-23	7.88e-21	SRSF6	protein_coding	serine/arginine-rich splicing factor 6 [Source:HGNC Symbol;Acc:10788]
ENSG00000124789	44.2704	115.71	-1.3861	1.12e-07	2.2e-06	NUP153	protein_coding	nucleoporin 153kDa [Source:HGNC Symbol;Acc:8062]
ENSG00000102974	34.6832	90.788	-1.3883	2.53e-06	3.94e-05	CTCF	protein_coding	CCCTC-binding factor (zinc finger protein) [Source:HGNC Symbol;Acc:13723]
ENSG00000145907	190.053	498.246	-1.3905	2.46e-28	3.06e-26	G3BP1	protein_coding	GTPase activating protein (SH3 domain) binding protein 1 [Source:HGNC Symbol;Acc:30292]
ENSG00000198373	23.1221	60.6242	-1.3906	0.00011778	0.0012569	WWP2	protein_coding	WW domain containing E3 ubiquitin protein ligase 2 [Source:HGNC Symbol;Acc:16804]
ENSG00000144357	19.9264	52.3168	-1.3926	0.00034172	0.0031849	UBR3	protein_coding	ubiquitin protein ligase E3 component n-recognin 3 (putative) [Source:HGNC Symbol;Acc:30467]
ENSG00000060688	41.0747	108.194	-1.3973	2.4e-07	4.46e-06	SNRNP40	protein_coding	small nuclear ribonucleoprotein 40kDa (U5) [Source:HGNC Symbol;Acc:30857]
ENSG00000164032	145.688	384.811	-1.4013	1.59e-22	1.38e-20	H2AFZ	protein_coding	H2A histone family, member Z [Source:HGNC Symbol;Acc:4741]
ENSG00000128951	28.1977	74.5688	-1.403	1.69e-05	0.00022007	DUT	protein_coding	deoxyuridine triphosphatase [Source:HGNC Symbol;Acc:3078]
ENSG00000067248	26.0359	68.9316	-1.4047	3.46e-05	0.00041956	DHX29	protein_coding	DEAH (Asp-Glu-Ala-His) box polypeptide 29 [Source:HGNC Symbol;Acc:15815]
ENSG00000247077	73.1261	193.938	-1.4071	3.49e-12	1.22e-10	PGAM5	protein_coding	phosphoglycerate mutase family member 5 [Source:HGNC Symbol;Acc:28763]
ENSG00000163781	39.8528	105.722	-1.4075	2.79e-07	5.12e-06	TOPBP1	protein_coding	topoisomerase (DNA) II binding protein 1 [Source:HGNC Symbol;Acc:17008]
ENSG00000132953	32.7094	87.0299	-1.4118	2.97e-06	4.57e-05	XPO4	protein_coding	exportin 4 [Source:HGNC Symbol;Acc:17796]
ENSG00000151208	35.1532	93.5571	-1.4122	1.26e-06	2.06e-05	DLG5	protein_coding	discs, large homolog 5 (Drosophila) [Source:HGNC Symbol;Acc:2904]
ENSG00000115816	20.0204	53.3058	-1.4128	0.00025304	0.0024664	CEBPZ	protein_coding	CCAAT/enhancer binding protein (C/EBP), zeta [Source:HGNC Symbol;Acc:24218]
ENSG00000132383	89.5748	238.541	-1.4131	9.77e-15	4.53e-13	RPA1	protein_coding	replication protein A1, 70kDa [Source:HGNC Symbol;Acc:10289]
ENSG00000170854	19.4564	51.8223	-1.4133	0.00030743	0.0029183	MINA	protein_coding	MYC induced nuclear antigen [Source:HGNC Symbol;Acc:19441]
ENSG00000136875	58.6513	156.357	-1.4146	3.52e-10	9.5e-09	PRPF4	protein_coding	PRP4 pre-mRNA processing factor 4 homolog (yeast) [Source:HGNC Symbol;Acc:17349]
ENSG00000169813	175.86	469.269	-1.416	1.46e-27	1.72e-25	HNRNPF	protein_coding	heterogeneous nuclear ribonucleoprotein F [Source:HGNC Symbol;Acc:5039]
ENSG00000162377	33.8373	90.5902	-1.4207	1.65e-06	2.64e-05	COA7	protein_coding	Sel1 repeat containing 1 [Source:HGNC Symbol;Acc:25716]
ENSG00000070718	18.7985	50.3389	-1.4211	0.00035266	0.0032731	AP3M2	protein_coding	adaptor-related protein complex 3, mu 2 subunit [Source:HGNC Symbol;Acc:570]
ENSG00000100462	32.2394	86.3376	-1.4212	2.87e-06	4.43e-05	PRMT5	protein_coding	protein arginine methyltransferase 5 [Source:HGNC Symbol;Acc:10894]
ENSG00000166788	21.7123	58.1518	-1.4213	0.0001225	0.0013002	SAAL1	protein_coding	serum amyloid A-like 1 [Source:HGNC Symbol;Acc:25158]
ENSG00000130204	129.522	347.131	-1.4223	5.95e-21	4.61e-19	TOMM40	protein_coding	translocase of outer mitochondrial membrane 40 homolog (yeast) [Source:HGNC Symbol;Acc:18001]
ENSG00000147224	46.6202	125.007	-1.423	1.73e-08	3.86e-07	PRPS1	protein_coding	phosphoribosyl pyrophosphate synthetase 1 [Source:HGNC Symbol;Acc:9462]
ENSG00000175063	58.0873	155.764	-1.4231	3.11e-10	8.43e-09	UBE2C	protein_coding	ubiquitin-conjugating enzyme E2C [Source:HGNC Symbol;Acc:15937]
ENSG00000116641	18.2345	49.0532	-1.4277	0.00039867	0.003641	DOCK7	protein_coding	dedicator of cytokinesis 7 [Source:HGNC Symbol;Acc:19190]
ENSG00000136636	37.785	101.667	-1.428	3.42e-07	6.2e-06	KCTD3	protein_coding	potassium channel tetramerisation domain containing 3 [Source:HGNC Symbol;Acc:21305]
ENSG00000117528	36.4691	98.4031	-1.432	4.95e-07	8.75e-06	ABCD3	protein_coding	ATP-binding cassette, sub-family D (ALD), member 3 [Source:HGNC Symbol;Acc:67]
ENSG00000049541	28.7617	77.6346	-1.4326	7.92e-06	0.00011137	RFC2	protein_coding	replication factor C (activator 1) 2, 40kDa [Source:HGNC Symbol;Acc:9970]
ENSG00000120705	138.169	373.042	-1.4329	1.18e-22	1.02e-20	ETF1	protein_coding	eukaryotic translation termination factor 1 [Source:HGNC Symbol;Acc:3477]
ENSG00000161956	17.1066	46.1852	-1.4329	0.0005683	0.0049963	SENP3	protein_coding	SUMO1/sentrin/SMT3 specific peptidase 3 [Source:HGNC Symbol;Acc:17862]
ENSG00000135451	22.5582	60.9209	-1.4333	7.52e-05	0.00083984	TROAP	protein_coding	trophinin associated protein [Source:HGNC Symbol;Acc:12327]
ENSG00000104611	18.1405	49.0532	-1.4351	0.00037603	0.003458	SH2D4A	protein_coding	SH2 domain containing 4A [Source:HGNC Symbol;Acc:26102]
ENSG00000149136	163.077	441.083	-1.4355	1.44e-26	1.57e-24	SSRP1	protein_coding	structure specific recognition protein 1 [Source:HGNC Symbol;Acc:11327]
ENSG00000112742	25.4719	68.9316	-1.4363	2.46e-05	0.00030866	TTK	protein_coding	TTK protein kinase [Source:HGNC Symbol;Acc:12401]
ENSG00000125166	68.3325	185.235	-1.4387	4.34e-12	1.5e-10	GOT2	protein_coding	glutamic-oxaloacetic transaminase 2, mitochondrial (aspartate aminotransferase 2) [Source:HGNC Symbol;Acc:4433]
ENSG00000108559	31.9574	86.6343	-1.4388	2.18e-06	3.42e-05	NUP88	protein_coding	nucleoporin 88kDa [Source:HGNC Symbol;Acc:8067]
ENSG00000151806	24.72	67.1515	-1.4417	2.95e-05	0.0003652	GUF1	protein_coding	GUF1 GTPase homolog (S. cerevisiae) [Source:HGNC Symbol;Acc:25799]
ENSG00000175792	99.82	271.276	-1.4424	4.51e-17	2.58e-15	RUVBL1	protein_coding	RuvB-like 1 (E. coli) [Source:HGNC Symbol;Acc:10474]
ENSG00000143799	180.653	491.818	-1.4449	9.75e-30	1.3e-27	PARP1	protein_coding	poly (ADP-ribose) polymerase 1 [Source:HGNC Symbol;Acc:270]
ENSG00000165671	37.503	102.161	-1.4458	2.42e-07	4.48e-06	NSD1	protein_coding	nuclear receptor binding SET domain protein 1 [Source:HGNC Symbol;Acc:14234]
ENSG00000168924	84.5932	230.728	-1.4476	7.92e-15	3.72e-13	LETM1	protein_coding	leucine zipper-EF-hand containing transmembrane protein 1 [Source:HGNC Symbol;Acc:6556]
ENSG00000119969	32.7094	89.5023	-1.4522	1.23e-06	2.01e-05	HELLS	protein_coding	helicase, lymphoid-specific [Source:HGNC Symbol;Acc:4861]
ENSG00000136527	100.76	275.726	-1.4523	1.65e-17	9.93e-16	TRA2B	protein_coding	transformer 2 beta homolog (Drosophila) [Source:HGNC Symbol;Acc:10781]
ENSG00000156471	44.1764	121.051	-1.4543	1.62e-08	3.63e-07	PTDSS1	protein_coding	phosphatidylserine synthase 1 [Source:HGNC Symbol;Acc:9587]
ENSG00000183431	70.2123	192.455	-1.4547	1.05e-12	3.82e-11	SF3A3	protein_coding	splicing factor 3a, subunit 3, 60kDa [Source:HGNC Symbol;Acc:10767]
ENSG00000143179	42.5786	116.798	-1.4558	2.8e-08	6.01e-07	UCK2	protein_coding	uridine-cytidine kinase 2 [Source:HGNC Symbol;Acc:12562]
ENSG00000103043	19.6444	53.8992	-1.4561	0.00016122	0.0016587	VAC14	protein_coding	Vac14 homolog (S. cerevisiae) [Source:HGNC Symbol;Acc:25507]
ENSG00000128944	34.3072	94.1505	-1.4565	6.11e-07	1.06e-05	KNSTRN	protein_coding	kinetochore-localized astrin/SPAG5 binding protein [Source:HGNC Symbol;Acc:30767]
ENSG00000169180	89.8568	246.651	-1.4568	6.76e-16	3.51e-14	XPO6	protein_coding	exportin 6 [Source:HGNC Symbol;Acc:19733]
ENSG00000127483	75.6639	207.982	-1.4588	1.14e-13	4.71e-12	HP1BP3	protein_coding	heterochromatin protein 1, binding protein 3 [Source:HGNC Symbol;Acc:24973]
ENSG00000088205	89.4808	246.156	-1.4599	6.42e-16	3.34e-14	DDX18	protein_coding	DEAD (Asp-Glu-Ala-Asp) box polypeptide 18 [Source:HGNC Symbol;Acc:2741]
ENSG00000018699	16.7307	46.0863	-1.4618	0.00046487	0.0041826	TTC27	protein_coding	tetratricopeptide repeat domain 27 [Source:HGNC Symbol;Acc:25986]
ENSG00000096063	64.1968	176.829	-1.4618	7.07e-12	2.39e-10	SRPK1	protein_coding	SRSF protein kinase 1 [Source:HGNC Symbol;Acc:11305]
ENSG00000152683	17.5766	48.4598	-1.4631	0.00032835	0.0030774	SLC30A6	protein_coding	solute carrier family 30 (zinc transporter), member 6 [Source:HGNC Symbol;Acc:19305]
ENSG00000165832	28.0097	77.3379	-1.4652	5.55e-06	8.07e-05	TRUB1	protein_coding	TruB pseudouridine (psi) synthase homolog 1 (E. coli) [Source:HGNC Symbol;Acc:16060]
ENSG00000035687	24.908	68.8327	-1.4665	1.8e-05	0.00023229	ADSS	protein_coding	adenylosuccinate synthase [Source:HGNC Symbol;Acc:292]
ENSG00000136937	39.4768	109.183	-1.4677	6.47e-08	1.31e-06	NCBP1	protein_coding	nuclear cap binding protein subunit 1, 80kDa [Source:HGNC Symbol;Acc:7658]
ENSG00000131746	17.7646	49.1521	-1.4683	0.0002858	0.0027416	TNS4	protein_coding	tensin 4 [Source:HGNC Symbol;Acc:24352]
ENSG00000106355	22.8402	63.3934	-1.4728	3.62e-05	0.0004357	LSM5	protein_coding	LSM5 homolog, U6 small nuclear RNA associated (S. cerevisiae) [Source:HGNC Symbol;Acc:17162]
ENSG00000106785	18.4225	51.229	-1.4755	0.00020023	0.0019994	TRIM14	protein_coding	tripartite motif containing 14 [Source:HGNC Symbol;Acc:16283]
ENSG00000002549	47.2782	131.633	-1.4773	2.42e-09	5.91e-08	LAP3	protein_coding	leucine aminopeptidase 3 [Source:HGNC Symbol;Acc:18449]
ENSG00000134247	51.4139	143.204	-1.4778	4.79e-10	1.27e-08	PTGFRN	protein_coding	prostaglandin F2 receptor inhibitor [Source:HGNC Symbol;Acc:9601]
ENSG00000111358	43.2365	120.556	-1.4794	1.08e-08	2.48e-07	GTF2H3	protein_coding	general transcription factor IIH, polypeptide 3, 34kDa [Source:HGNC Symbol;Acc:4657]
ENSG00000178966	15.8847	44.405	-1.4831	0.00050738	0.0045123	RMI1	protein_coding	RMI1, RecQ mediated genome instability 1, homolog (S. cerevisiae) [Source:HGNC Symbol;Acc:25764]
ENSG00000137574	20.3024	56.7672	-1.4834	8.43e-05	0.0009315	TGS1	protein_coding	trimethylguanosine synthase 1 [Source:HGNC Symbol;Acc:17843]
ENSG00000156374	19.3624	54.1959	-1.4849	0.00012057	0.001282	PCGF6	protein_coding	polycomb group ring finger 6 [Source:HGNC Symbol;Acc:21156]
ENSG00000156697	20.7723	58.1518	-1.4852	6.79e-05	0.00076868	UTP14A	protein_coding	UTP14, U3 small nucleolar ribonucleoprotein, homolog A (yeast) [Source:HGNC Symbol;Acc:10665]
ENSG00000167900	142.211	398.458	-1.4864	1.71e-25	1.75e-23	TK1	protein_coding	thymidine kinase 1, soluble [Source:HGNC Symbol;Acc:11830]
ENSG00000058056	16.8246	47.1742	-1.4874	0.0003279	0.0030747	USP13	protein_coding	ubiquitin specific peptidase 13 (isopeptidase T-3) [Source:HGNC Symbol;Acc:12611]
ENSG00000226950	31.5815	88.6122	-1.4884	8.39e-07	1.41e-05	DANCR	processed_transcript	differentiation antagonizing non-protein coding RNA [Source:HGNC Symbol;Acc:28964]
ENSG00000164649	30.0776	84.5574	-1.4912	1.44e-06	2.33e-05	CDCA7L	protein_coding	cell division cycle associated 7-like [Source:HGNC Symbol;Acc:30777]
ENSG00000130749	22.4642	63.1956	-1.4922	3.06e-05	0.0003767	ZC3H4	protein_coding	zinc finger CCCH-type containing 4 [Source:HGNC Symbol;Acc:17808]
ENSG00000166228	54.0456	152.203	-1.4938	9.48e-11	2.77e-09	PCBD1	protein_coding	pterin-4 alpha-carbinolamine dehydratase/dimerization cofactor of hepatocyte nuclear factor 1 alpha [Source:HGNC Symbol;Acc:8646]
ENSG00000119285	45.3983	127.875	-1.494	2.92e-09	7.1e-08	HEATR1	protein_coding	HEAT repeat containing 1 [Source:HGNC Symbol;Acc:25517]
ENSG00000171960	29.1377	82.085	-1.4942	1.97e-06	3.12e-05	PPIH	protein_coding	peptidylprolyl isomerase H (cyclophilin H) [Source:HGNC Symbol;Acc:14651]
ENSG00000102317	84.6872	239.629	-1.5006	3.49e-16	1.85e-14	RBM3	protein_coding	RNA binding motif (RNP1, RRM) protein 3 [Source:HGNC Symbol;Acc:9900]
ENSG00000146733	16.4487	46.5808	-1.5018	0.00032108	0.0030278	PSPH	protein_coding	phosphoserine phosphatase [Source:HGNC Symbol;Acc:9577]
ENSG00000167513	53.6697	152.302	-1.5048	7.21e-11	2.14e-09	CDT1	protein_coding	chromatin licensing and DNA replication factor 1 [Source:HGNC Symbol;Acc:24576]
ENSG00000155189	44.4584	126.193	-1.5051	2.98e-09	7.24e-08	AGPAT5	protein_coding	1-acylglycerol-3-phosphate O-acyltransferase 5 [Source:HGNC Symbol;Acc:20886]
ENSG00000132603	43.9885	124.908	-1.5057	3.55e-09	8.56e-08	NIP7	protein_coding	NIP7, nucleolar pre-rRNA processing protein [Source:HGNC Symbol;Acc:24328]
ENSG00000057019	213.551	606.836	-1.5067	9.11e-39	1.72e-36	DCBLD2	protein_coding	discoidin, CUB and LCCL domain containing 2 [Source:HGNC Symbol;Acc:24627]
ENSG00000100823	108.185	307.473	-1.507	1.86e-20	1.4e-18	APEX1	protein_coding	APEX nuclease (multifunctional DNA repair enzyme) 1 [Source:HGNC Symbol;Acc:587]
ENSG00000117650	17.0126	48.3609	-1.5072	0.0002363	0.0023179	NEK2	protein_coding	NIMA-related kinase 2 [Source:HGNC Symbol;Acc:7745]
ENSG00000132341	324.65	923.802	-1.5087	3.19e-58	1.18e-55	RAN	protein_coding	RAN, member RAS oncogene family [Source:HGNC Symbol;Acc:9846]
ENSG00000118495	15.6027	44.405	-1.5089	0.00042142	0.0038243	PLAGL1	protein_coding	pleiomorphic adenoma gene-like 1 [Source:HGNC Symbol;Acc:9046]
ENSG00000168014	14.8508	42.3282	-1.5111	0.00056717	0.0049908	C2CD3	protein_coding	C2 calcium-dependent domain containing 3 [Source:HGNC Symbol;Acc:24564]
ENSG00000123064	62.505	178.312	-1.5124	1.44e-12	5.19e-11	DDX54	protein_coding	DEAD (Asp-Glu-Ala-Asp) box polypeptide 54 [Source:HGNC Symbol;Acc:20084]
ENSG00000133131	20.8663	59.6353	-1.515	4.13e-05	0.00049001	MORC4	protein_coding	MORC family CW-type zinc finger 4 [Source:HGNC Symbol;Acc:23485]
ENSG00000119927	18.3285	52.4157	-1.5159	0.00012024	0.0012792	GPAM	protein_coding	glycerol-3-phosphate acyltransferase, mitochondrial [Source:HGNC Symbol;Acc:24865]
ENSG00000173473	96.1543	275.43	-1.5183	1.07e-18	7.14e-17	SMARCC1	protein_coding	SWI/SNF related, matrix associated, actin dependent regulator of chromatin, subfamily c, member 1 [Source:HGNC Symbol;Acc:11104]
ENSG00000168827	20.0204	57.3606	-1.5186	5.61e-05	0.00064872	GFM1	protein_coding	G elongation factor, mitochondrial 1 [Source:HGNC Symbol;Acc:13780]
ENSG00000069275	129.522	371.459	-1.52	1.06e-24	1.03e-22	NUCKS1	protein_coding	nuclear casein kinase and cyclin-dependent kinase substrate 1 [Source:HGNC Symbol;Acc:29923]
ENSG00000128708	37.409	107.304	-1.5202	3.48e-08	7.33e-07	HAT1	protein_coding	histone acetyltransferase 1 [Source:HGNC Symbol;Acc:4821]
ENSG00000104529	77.9197	223.607	-1.5209	1.66e-15	8.27e-14	EEF1D	protein_coding	eukaryotic translation elongation factor 1 delta (guanine nucleotide exchange protein) [Source:HGNC Symbol;Acc:3211]
ENSG00000055044	89.1988	256.145	-1.5219	1.48e-17	8.91e-16	NOP58	protein_coding	NOP58 ribonucleoprotein [Source:HGNC Symbol;Acc:29926]
ENSG00000085721	51.2259	147.16	-1.5224	1e-10	2.92e-09	RRN3	protein_coding	RRN3 RNA polymerase I transcription factor homolog (S. cerevisiae) [Source:HGNC Symbol;Acc:30346]
ENSG00000167088	52.3538	150.423	-1.5227	6.22e-11	1.86e-09	SNRPD1	protein_coding	small nuclear ribonucleoprotein D1 polypeptide 16kDa [Source:HGNC Symbol;Acc:11158]
ENSG00000140365	28.4797	81.8872	-1.5237	1.39e-06	2.26e-05	COMMD4	protein_coding	COMM domain containing 4 [Source:HGNC Symbol;Acc:26027]
ENSG00000146281	29.8896	85.942	-1.5237	7.62e-07	1.29e-05	PM20D2	protein_coding	peptidase M20 domain containing 2 [Source:HGNC Symbol;Acc:21408]
ENSG00000108671	83.5593	241.409	-1.5306	8.92e-17	5.01e-15	PSMD11	protein_coding	proteasome (prosome, macropain) 26S subunit, non-ATPase, 11 [Source:HGNC Symbol;Acc:9556]
ENSG00000105486	31.1115	90.0957	-1.534	3.57e-07	6.44e-06	LIG1	protein_coding	ligase I, DNA, ATP-dependent [Source:HGNC Symbol;Acc:6598]
ENSG00000166582	17.8586	51.7234	-1.5342	0.00011455	0.0012258	CENPV	protein_coding	centromere protein V [Source:HGNC Symbol;Acc:29920]
ENSG00000100764	35.0592	101.667	-1.536	6.19e-08	1.26e-06	PSMC1	protein_coding	proteasome (prosome, macropain) 26S subunit, ATPase, 1 [Source:HGNC Symbol;Acc:9547]
ENSG00000123485	29.3256	85.0519	-1.5362	7.35e-07	1.25e-05	HJURP	protein_coding	Holliday junction recognition protein [Source:HGNC Symbol;Acc:25444]
ENSG00000014138	16.0727	46.7786	-1.5412	0.00023135	0.0022761	POLA2	protein_coding	polymerase (DNA directed), alpha 2, accessory subunit [Source:HGNC Symbol;Acc:30073]
ENSG00000211460	51.0379	148.544	-1.5413	5.32e-11	1.6e-09	TSN	protein_coding	translin [Source:HGNC Symbol;Acc:12379]
ENSG00000136108	34.8712	101.568	-1.5423	5.67e-08	1.16e-06	CKAP2	protein_coding	cytoskeleton associated protein 2 [Source:HGNC Symbol;Acc:1990]
ENSG00000121390	36.657	106.809	-1.5429	2.57e-08	5.56e-07	PSPC1	protein_coding	paraspeckle component 1 [Source:HGNC Symbol;Acc:20320]
ENSG00000153107	28.6677	83.5685	-1.5435	8.33e-07	1.41e-05	ANAPC1	protein_coding	anaphase promoting complex subunit 1 [Source:HGNC Symbol;Acc:19988]
ENSG00000130935	71.1523	207.586	-1.5447	7.78e-15	3.66e-13	NOL11	protein_coding	nucleolar protein 11 [Source:HGNC Symbol;Acc:24557]
ENSG00000221829	23.5921	68.8327	-1.5448	7.65e-06	0.00010787	FANCG	protein_coding	Fanconi anemia, complementation group G [Source:HGNC Symbol;Acc:3588]
ENSG00000167118	25.5659	74.6677	-1.5463	3.1e-06	4.75e-05	URM1	protein_coding	ubiquitin related modifier 1 [Source:HGNC Symbol;Acc:28378]
ENSG00000113356	42.3906	124.018	-1.5487	1.76e-09	4.34e-08	POLR3G	protein_coding	polymerase (RNA) III (DNA directed) polypeptide G (32kD) [Source:HGNC Symbol;Acc:30075]
ENSG00000144231	29.7016	86.931	-1.5493	4.64e-07	8.22e-06	POLR2D	protein_coding	polymerase (RNA) II (DNA directed) polypeptide D [Source:HGNC Symbol;Acc:9191]
ENSG00000198498	22.8402	66.8548	-1.5495	9.83e-06	0.00013527	TMA16	protein_coding	translation machinery associated 16 homolog (S. cerevisiae) [Source:HGNC Symbol;Acc:25638]
ENSG00000011426	75.5699	221.333	-1.5503	8.43e-16	4.32e-14	ANLN	protein_coding	anillin, actin binding protein [Source:HGNC Symbol;Acc:14082]
ENSG00000186283	24.814	72.7886	-1.5526	3.83e-06	5.76e-05	TOR3A	protein_coding	torsin family 3, member A [Source:HGNC Symbol;Acc:11997]
ENSG00000066279	23.3101	68.6349	-1.558	6.82e-06	9.71e-05	ASPM	protein_coding	asp (abnormal spindle) homolog, microcephaly associated (Drosophila) [Source:HGNC Symbol;Acc:19048]
ENSG00000151576	23.0281	67.8438	-1.5588	7.64e-06	0.00010785	QTRTD1	protein_coding	queuine tRNA-ribosyltransferase domain containing 1 [Source:HGNC Symbol;Acc:25771]
ENSG00000114491	32.7094	96.4252	-1.5597	9.42e-08	1.87e-06	UMPS	protein_coding	uridine monophosphate synthetase [Source:HGNC Symbol;Acc:12563]
ENSG00000006634	20.6783	61.0198	-1.5612	2.15e-05	0.00027273	DBF4	protein_coding	DBF4 homolog (S. cerevisiae) [Source:HGNC Symbol;Acc:17364]
ENSG00000188807	23.0281	68.0415	-1.563	7.08e-06	0.00010031	TMEM201	protein_coding	transmembrane protein 201 [Source:HGNC Symbol;Acc:33719]
ENSG00000125885	18.9865	56.1738	-1.5649	4.41e-05	0.00052059	MCM8	protein_coding	minichromosome maintenance complex component 8 [Source:HGNC Symbol;Acc:16147]
ENSG00000124795	62.411	184.84	-1.5664	1.21e-13	4.96e-12	DEK	protein_coding	DEK oncogene [Source:HGNC Symbol;Acc:2768]
ENSG00000160949	74.724	221.333	-1.5666	4.84e-16	2.55e-14	TONSL	protein_coding	tonsoku-like, DNA repair protein [Source:HGNC Symbol;Acc:7801]
ENSG00000161547	90.0447	268.012	-1.5736	3.18e-19	2.21e-17	SRSF2	protein_coding	serine/arginine-rich splicing factor 2 [Source:HGNC Symbol;Acc:10783]
ENSG00000124160	18.2345	54.2948	-1.5741	5.46e-05	0.00063434	NCOA5	protein_coding	nuclear receptor coactivator 5 [Source:HGNC Symbol;Acc:15909]
ENSG00000083720	22.1822	66.0636	-1.5745	8.53e-06	0.00011925	OXCT1	protein_coding	3-oxoacid CoA transferase 1 [Source:HGNC Symbol;Acc:8527]
ENSG00000141994	21.8062	64.9757	-1.5752	1e-05	0.00013782	DUS3L	protein_coding	dihydrouridine synthase 3-like (S. cerevisiae) [Source:HGNC Symbol;Acc:26920]
ENSG00000135372	60.6251	180.983	-1.5779	1.57e-13	6.36e-12	NAT10	protein_coding	N-acetyltransferase 10 (GCN5-related) [Source:HGNC Symbol;Acc:29830]
ENSG00000100410	22.2762	66.5581	-1.5791	7.51e-06	0.00010613	PHF5A	protein_coding	PHD finger protein 5A [Source:HGNC Symbol;Acc:18000]
ENSG00000100413	28.4797	85.3486	-1.5834	3.72e-07	6.69e-06	POLR3H	protein_coding	polymerase (RNA) III (DNA directed) polypeptide H (22.9kD) [Source:HGNC Symbol;Acc:30349]
ENSG00000119403	18.1405	54.3937	-1.5842	4.93e-05	0.00057475	PHF19	protein_coding	PHD finger protein 19 [Source:HGNC Symbol;Acc:24566]
ENSG00000164134	68.8964	206.696	-1.585	2.45e-15	1.21e-13	NAA15	protein_coding	N(alpha)-acetyltransferase 15, NatA auxiliary subunit [Source:HGNC Symbol;Acc:30782]
ENSG00000196419	376.158	1129.31	-1.586	1.47e-76	9.51e-74	XRCC6	protein_coding	X-ray repair complementing defective repair in Chinese hamster cells 6 [Source:HGNC Symbol;Acc:4055]
ENSG00000100714	64.5728	193.938	-1.5866	1.67e-14	7.55e-13	MTHFD1	protein_coding	methylenetetrahydrofolate dehydrogenase (NADP+ dependent) 1, methenyltetrahydrofolate cyclohydrolase, formyltetrahydrofolate synthetase [Source:HGNC Symbol;Acc:7432]
ENSG00000140263	44.6464	134.105	-1.5867	1.75e-10	4.92e-09	SORD	protein_coding	sorbitol dehydrogenase [Source:HGNC Symbol;Acc:11184]
ENSG00000148229	34.6832	104.238	-1.5876	1.82e-08	4.05e-07	POLE3	protein_coding	polymerase (DNA directed), epsilon 3, accessory subunit [Source:HGNC Symbol;Acc:13546]
ENSG00000035141	34.8712	104.831	-1.588	1.64e-08	3.68e-07	FAM136A	protein_coding	family with sequence similarity 136, member A [Source:HGNC Symbol;Acc:25911]
ENSG00000072501	63.2569	190.18	-1.5881	2.85e-14	1.25e-12	SMC1A	protein_coding	structural maintenance of chromosomes 1A [Source:HGNC Symbol;Acc:11111]
ENSG00000118193	16.4487	49.5477	-1.5908	0.00010149	0.0010997	KIF14	protein_coding	kinesin family member 14 [Source:HGNC Symbol;Acc:19181]
ENSG00000167553	97.8461	294.814	-1.5912	2.45e-21	1.99e-19	TUBA1C	protein_coding	tubulin, alpha 1c [Source:HGNC Symbol;Acc:20768]
ENSG00000125630	34.7772	104.831	-1.5919	1.54e-08	3.46e-07	POLR1B	protein_coding	polymerase (RNA) I polypeptide B, 128kDa [Source:HGNC Symbol;Acc:20454]
ENSG00000182481	240.433	725.414	-1.5932	3.65e-50	1.12e-47	KPNA2	protein_coding	karyopherin alpha 2 (RAG cohort 1, importin alpha 1) [Source:HGNC Symbol;Acc:6395]
ENSG00000179051	95.1203	288.385	-1.6002	4.43e-21	3.5e-19	RCC2	protein_coding	regulator of chromosome condensation 2 [Source:HGNC Symbol;Acc:30297]
ENSG00000105974	107.433	326.164	-1.6022	1.12e-23	1.04e-21	CAV1	protein_coding	caveolin 1, caveolae protein, 22kDa [Source:HGNC Symbol;Acc:1527]
ENSG00000147274	105.835	321.615	-1.6035	2.14e-23	1.95e-21	RBMX	protein_coding	RNA binding motif protein, X-linked [Source:HGNC Symbol;Acc:9910]
ENSG00000111196	14.1929	43.2182	-1.6065	0.00025363	0.0024697	MAGOHB	protein_coding	mago-nashi homolog B (Drosophila) [Source:HGNC Symbol;Acc:25504]
ENSG00000082898	118.43	361.669	-1.6106	2.79e-26	2.98e-24	XPO1	protein_coding	exportin 1 (CRM1 homolog, yeast) [Source:HGNC Symbol;Acc:12825]
ENSG00000019186	83.0893	254.068	-1.6125	5.72e-19	3.89e-17	CYP24A1	protein_coding	cytochrome P450, family 24, subfamily A, polypeptide 1 [Source:HGNC Symbol;Acc:2602]
ENSG00000140905	25.4719	78.0302	-1.6151	7.93e-07	1.34e-05	GCSH	protein_coding	glycine cleavage system protein H (aminomethyl carrier) [Source:HGNC Symbol;Acc:4208]
ENSG00000198176	87.6949	269.001	-1.617	4.49e-20	3.28e-18	TFDP1	protein_coding	transcription factor Dp-1 [Source:HGNC Symbol;Acc:11749]
ENSG00000239900	43.2365	132.622	-1.617	1.18e-10	3.38e-09	ADSL	protein_coding	adenylosuccinate lyase [Source:HGNC Symbol;Acc:291]
ENSG00000079999	45.0224	138.457	-1.6207	4.27e-11	1.31e-09	KEAP1	protein_coding	kelch-like ECH-associated protein 1 [Source:HGNC Symbol;Acc:23177]
ENSG00000148120	22.8402	70.3162	-1.6223	2.56e-06	3.98e-05	C9orf3	protein_coding	chromosome 9 open reading frame 3 [Source:HGNC Symbol;Acc:1361]
ENSG00000135966	13.3469	41.1414	-1.6241	0.00031761	0.0030064	TGFBRAP1	protein_coding	transforming growth factor, beta receptor associated protein 1 [Source:HGNC Symbol;Acc:16836]
ENSG00000109881	12.407	38.2734	-1.6252	0.00051164	0.0045461	CCDC34	protein_coding	coiled-coil domain containing 34 [Source:HGNC Symbol;Acc:25079]
ENSG00000145391	48.5941	149.929	-1.6254	6.07e-12	2.07e-10	SETD7	protein_coding	SET domain containing (lysine methyltransferase) 7 [Source:HGNC Symbol;Acc:30412]
ENSG00000131620	19.4564	60.0308	-1.6255	1.35e-05	0.00017994	ANO1	protein_coding	anoctamin 1, calcium activated chloride channel [Source:HGNC Symbol;Acc:21625]
ENSG00000053372	46.8082	144.489	-1.6261	1.43e-11	4.72e-10	MRTO4	protein_coding	mRNA turnover 4 homolog (S. cerevisiae) [Source:HGNC Symbol;Acc:18477]
ENSG00000123600	12.783	39.4601	-1.6262	0.00041597	0.0037783	METTL8	protein_coding	methyltransferase like 8 [Source:HGNC Symbol;Acc:25856]
ENSG00000163535	17.2006	53.108	-1.6265	4.21e-05	0.00049855	SGOL2	protein_coding	shugoshin-like 2 (S. pombe) [Source:HGNC Symbol;Acc:30812]
ENSG00000095319	65.4187	202.048	-1.6269	1.35e-15	6.79e-14	NUP188	protein_coding	nucleoporin 188kDa [Source:HGNC Symbol;Acc:17859]
ENSG00000101361	155.745	481.532	-1.6284	5.15e-35	8.45e-33	NOP56	protein_coding	NOP56 ribonucleoprotein [Source:HGNC Symbol;Acc:15911]
ENSG00000113810	44.7404	138.457	-1.6298	3.51e-11	1.08e-09	SMC4	protein_coding	structural maintenance of chromosomes 4 [Source:HGNC Symbol;Acc:14013]
ENSG00000165732	159.599	494.092	-1.6303	6.03e-36	1.01e-33	DDX21	protein_coding	DEAD (Asp-Glu-Ala-Asp) box helicase 21 [Source:HGNC Symbol;Acc:2744]
ENSG00000009954	65.7947	203.729	-1.6306	9.14e-16	4.65e-14	BAZ1B	protein_coding	bromodomain adjacent to zinc finger domain, 1B [Source:HGNC Symbol;Acc:961]
ENSG00000099284	20.0204	62.0088	-1.631	9.2e-06	0.00012771	H2AFY2	protein_coding	H2A histone family, member Y2 [Source:HGNC Symbol;Acc:14453]
ENSG00000116161	80.4575	249.914	-1.6351	4.58e-19	3.14e-17	CACYBP	protein_coding	calcyclin binding protein [Source:HGNC Symbol;Acc:30423]
ENSG00000155100	18.9865	59.0419	-1.6368	1.43e-05	0.00018943	OTUD6B	protein_coding	OTU domain containing 6B [Source:HGNC Symbol;Acc:24281]
ENSG00000198042	17.9526	55.8771	-1.6381	2.39e-05	0.00030125	MAK16	protein_coding	MAK16 homolog (S. cerevisiae) [Source:HGNC Symbol;Acc:13703]
ENSG00000165025	12.125	37.8778	-1.6434	0.00048852	0.0043737	SYK	protein_coding	spleen tyrosine kinase [Source:HGNC Symbol;Acc:11491]
ENSG00000101412	21.5243	67.2504	-1.6436	3.37e-06	5.14e-05	E2F1	protein_coding	E2F transcription factor 1 [Source:HGNC Symbol;Acc:3113]
ENSG00000166801	17.5766	55.086	-1.648	2.5e-05	0.00031393	FAM111A	protein_coding	family with sequence similarity 111, member A [Source:HGNC Symbol;Acc:24725]
ENSG00000103037	15.1328	47.4708	-1.6494	9.05e-05	0.00099204	SETD6	protein_coding	SET domain containing 6 [Source:HGNC Symbol;Acc:26116]
ENSG00000115053	654.563	2055.49	-1.6509	1.04e-146	1.39e-143	NCL	protein_coding	nucleolin [Source:HGNC Symbol;Acc:7667]
ENSG00000184110	13.0649	41.0425	-1.6514	0.00026878	0.0025931	EIF3C	protein_coding	eukaryotic translation initiation factor 3, subunit C [Source:HGNC Symbol;Acc:3279]
ENSG00000144063	70.4003	221.234	-1.6519	2.63e-17	1.56e-15	MALL	protein_coding	mal, T-cell differentiation protein-like [Source:HGNC Symbol;Acc:6818]
ENSG00000129195	15.6027	49.1521	-1.6555	6.47e-05	0.00073753	FAM64A	protein_coding	family with sequence similarity 64, member A [Source:HGNC Symbol;Acc:25483]
ENSG00000125944	106.587	335.856	-1.6558	1.53e-25	1.58e-23	HNRNPR	protein_coding	heterogeneous nuclear ribonucleoprotein R [Source:HGNC Symbol;Acc:5047]
ENSG00000138614	23.4981	74.1732	-1.6584	8.9e-07	1.49e-05	VWA9	protein_coding	von Willebrand factor A domain containing 9 [Source:HGNC Symbol;Acc:25372]
ENSG00000166483	25.096	79.3159	-1.6602	3.65e-07	6.57e-06	WEE1	protein_coding	WEE1 homolog (S. pombe) [Source:HGNC Symbol;Acc:12761]
ENSG00000099783	183.755	581.419	-1.6618	3.2e-43	7.82e-41	HNRNPM	protein_coding	heterogeneous nuclear ribonucleoprotein M [Source:HGNC Symbol;Acc:5046]
ENSG00000164961	20.9603	66.3603	-1.6627	3.2e-06	4.89e-05	KIAA0196	protein_coding	KIAA0196 [Source:HGNC Symbol;Acc:28984]
ENSG00000076382	27.1638	86.1398	-1.665	1.08e-07	2.13e-06	SPAG5	protein_coding	sperm associated antigen 5 [Source:HGNC Symbol;Acc:13452]
ENSG00000171004	17.1066	54.5915	-1.6741	2.16e-05	0.00027456	HS6ST2	protein_coding	heparan sulfate 6-O-sulfotransferase 2 [Source:HGNC Symbol;Acc:19133]
ENSG00000033011	14.2868	45.6907	-1.6772	9.97e-05	0.0010841	ALG1	protein_coding	ALG1, chitobiosyldiphosphodolichol beta-mannosyltransferase [Source:HGNC Symbol;Acc:18294]
ENSG00000137713	14.0049	44.8006	-1.6776	0.00011628	0.0012424	PPP2R1B	protein_coding	protein phosphatase 2, regulatory subunit A, beta [Source:HGNC Symbol;Acc:9303]
ENSG00000055130	42.2026	135.193	-1.6796	2.07e-11	6.62e-10	CUL1	protein_coding	cullin 1 [Source:HGNC Symbol;Acc:2551]
ENSG00000161981	12.877	41.3392	-1.6827	0.00020665	0.0020563	SNRNP25	protein_coding	small nuclear ribonucleoprotein 25kDa (U11/U12) [Source:HGNC Symbol;Acc:14161]
ENSG00000179041	19.7384	63.6901	-1.6901	3.81e-06	5.73e-05	RRS1	protein_coding	RRS1 ribosome biogenesis regulator homolog (S. cerevisiae) [Source:HGNC Symbol;Acc:17083]
ENSG00000170312	61.3771	198.586	-1.694	2.94e-16	1.58e-14	CDK1	protein_coding	cyclin-dependent kinase 1 [Source:HGNC Symbol;Acc:1722]
ENSG00000099901	99.82	323.098	-1.6946	1.78e-25	1.81e-23	RANBP1	protein_coding	RAN binding protein 1 [Source:HGNC Symbol;Acc:9847]
ENSG00000125445	37.691	122.237	-1.6974	1.33e-10	3.79e-09	MRPS7	protein_coding	mitochondrial ribosomal protein S7 [Source:HGNC Symbol;Acc:14499]
ENSG00000105447	41.5447	134.797	-1.6981	1.5e-11	4.91e-10	GRWD1	protein_coding	glutamate-rich WD repeat containing 1 [Source:HGNC Symbol;Acc:21270]
ENSG00000170779	29.9836	97.513	-1.7014	9.02e-09	2.07e-07	CDCA4	protein_coding	cell division cycle associated 4 [Source:HGNC Symbol;Acc:14625]
ENSG00000197451	158.189	514.465	-1.7014	8.23e-40	1.66e-37	HNRNPAB	protein_coding	heterogeneous nuclear ribonucleoprotein A/B [Source:HGNC Symbol;Acc:5034]
ENSG00000162063	25.6599	83.7663	-1.7069	9.25e-08	1.84e-06	CCNF	protein_coding	cyclin F [Source:HGNC Symbol;Acc:1591]
ENSG00000135476	36.5631	119.369	-1.707	1.82e-10	5.08e-09	ESPL1	protein_coding	extra spindle pole bodies homolog 1 (S. cerevisiae) [Source:HGNC Symbol;Acc:16856]
ENSG00000100216	51.0379	166.741	-1.708	4.73e-14	2.05e-12	TOMM22	protein_coding	translocase of outer mitochondrial membrane 22 homolog (yeast) [Source:HGNC Symbol;Acc:18002]
ENSG00000176619	260.077	850.223	-1.7089	4.55e-65	2.12e-62	LMNB2	protein_coding	lamin B2 [Source:HGNC Symbol;Acc:6638]
ENSG00000010292	102.64	335.658	-1.7094	9.74e-27	1.08e-24	NCAPD2	protein_coding	non-SMC condensin I complex, subunit D2 [Source:HGNC Symbol;Acc:24305]
ENSG00000136827	14.1929	46.4819	-1.7115	6.7e-05	0.00075951	TOR1A	protein_coding	torsin family 1, member A (torsin A) [Source:HGNC Symbol;Acc:3098]
ENSG00000150768	49.534	162.884	-1.7174	7.27e-14	3.1e-12	DLAT	protein_coding	dihydrolipoamide S-acetyltransferase [Source:HGNC Symbol;Acc:2896]
ENSG00000146918	45.6803	150.225	-1.7175	6.64e-13	2.52e-11	NCAPG2	protein_coding	non-SMC condensin II complex, subunit G2 [Source:HGNC Symbol;Acc:21904]
ENSG00000171793	31.9574	105.227	-1.7193	1.75e-09	4.33e-08	CTPS1	protein_coding	CTP synthase 1 [Source:HGNC Symbol;Acc:2519]
ENSG00000029993	46.1503	152.006	-1.7197	4.61e-13	1.79e-11	HMGB3	protein_coding	high mobility group box 3 [Source:HGNC Symbol;Acc:5004]
ENSG00000128059	37.8789	124.809	-1.7203	5.43e-11	1.63e-09	PPAT	protein_coding	phosphoribosyl pyrophosphate amidotransferase [Source:HGNC Symbol;Acc:9238]
ENSG00000115159	45.4923	150.028	-1.7215	6.25e-13	2.39e-11	GPD2	protein_coding	glycerol-3-phosphate dehydrogenase 2 (mitochondrial) [Source:HGNC Symbol;Acc:4456]
ENSG00000196230	366.664	1209.42	-1.7218	7.94e-93	6.91e-90	TUBB	protein_coding	tubulin, beta class I [Source:HGNC Symbol;Acc:20778]
ENSG00000171823	10.8091	35.702	-1.7238	0.00044273	0.004005	FBXL14	protein_coding	F-box and leucine-rich repeat protein 14 [Source:HGNC Symbol;Acc:28624]
ENSG00000007923	27.3518	90.3924	-1.7246	2.24e-08	4.91e-07	DNAJC11	protein_coding	DnaJ (Hsp40) homolog, subfamily C, member 11 [Source:HGNC Symbol;Acc:25570]
ENSG00000144354	29.6076	98.1064	-1.7284	5.35e-09	1.26e-07	CDCA7	protein_coding	cell division cycle associated 7 [Source:HGNC Symbol;Acc:14628]
ENSG00000072274	166.743	552.739	-1.729	1.15e-43	2.9e-41	TFRC	protein_coding	transferrin receptor (p90, CD71) [Source:HGNC Symbol;Acc:11763]
ENSG00000111602	40.6987	134.995	-1.7299	7.37e-12	2.49e-10	TIMELESS	protein_coding	timeless circadian clock [Source:HGNC Symbol;Acc:11813]
ENSG00000213551	12.313	40.8447	-1.73	0.00016449	0.0016863	DNAJC9	protein_coding	DnaJ (Hsp40) homolog, subfamily C, member 9 [Source:HGNC Symbol;Acc:19123]
ENSG00000092201	147.756	490.631	-1.7314	4.9e-39	9.62e-37	SUPT16H	protein_coding	suppressor of Ty 16 homolog (S. cerevisiae) [Source:HGNC Symbol;Acc:11465]
ENSG00000080824	1415.81	4705.35	-1.7327	0	0	HSP90AA1	protein_coding	heat shock protein 90kDa alpha (cytosolic), class A member 1 [Source:HGNC Symbol;Acc:5253]
ENSG00000178999	26.5999	88.5133	-1.7345	2.73e-08	5.85e-07	AURKB	protein_coding	aurora kinase B [Source:HGNC Symbol;Acc:11390]
ENSG00000137812	16.5427	55.086	-1.7355	1.15e-05	0.00015542	CASC5	protein_coding	cancer susceptibility candidate 5 [Source:HGNC Symbol;Acc:24054]
ENSG00000174547	28.9497	96.4252	-1.7359	6.44e-09	1.5e-07	MRPL11	protein_coding	mitochondrial ribosomal protein L11 [Source:HGNC Symbol;Acc:14042]
ENSG00000121579	109.595	365.13	-1.7362	1.34e-29	1.77e-27	NAA50	protein_coding	N(alpha)-acetyltransferase 50, NatE catalytic subunit [Source:HGNC Symbol;Acc:29533]
ENSG00000108561	163.265	544.53	-1.7378	2.28e-43	5.71e-41	C1QBP	protein_coding	complement component 1, q subcomponent binding protein [Source:HGNC Symbol;Acc:1243]
ENSG00000168411	42.9545	143.303	-1.7382	1.4e-12	5.06e-11	RFWD3	protein_coding	ring finger and WD repeat domain 3 [Source:HGNC Symbol;Acc:25539]
ENSG00000132780	79.3296	265.738	-1.7441	3.97e-22	3.37e-20	NASP	protein_coding	nuclear autoantigenic sperm protein (histone-binding) [Source:HGNC Symbol;Acc:7644]
ENSG00000113569	44.5524	149.335	-1.745	4.08e-13	1.6e-11	NUP155	protein_coding	nucleoporin 155kDa [Source:HGNC Symbol;Acc:8063]
ENSG00000197045	32.5214	109.084	-1.746	5.59e-10	1.48e-08	GMFB	protein_coding	glia maturation factor, beta [Source:HGNC Symbol;Acc:4373]
ENSG00000132182	57.8993	195.323	-1.7542	8.18e-17	4.62e-15	NUP210	protein_coding	nucleoporin 210kDa [Source:HGNC Symbol;Acc:30052]
ENSG00000135069	63.2569	213.52	-1.7551	3.01e-18	1.94e-16	PSAT1	protein_coding	phosphoserine aminotransferase 1 [Source:HGNC Symbol;Acc:19129]
ENSG00000178921	38.7249	130.842	-1.7565	8.91e-12	2.98e-10	PFAS	protein_coding	phosphoribosylformylglycinamidine synthase [Source:HGNC Symbol;Acc:8863]
ENSG00000065150	121.626	412.897	-1.7633	5.23e-34	8.3e-32	IPO5	protein_coding	importin 5 [Source:HGNC Symbol;Acc:6402]
ENSG00000035681	14.0989	47.8664	-1.7634	3.48e-05	0.00042166	NSMAF	protein_coding	neutral sphingomyelinase (N-SMase) activation associated factor [Source:HGNC Symbol;Acc:8017]
ENSG00000111445	26.1299	88.9089	-1.7666	1.61e-08	3.62e-07	RFC5	protein_coding	replication factor C (activator 1) 5, 36.5kDa [Source:HGNC Symbol;Acc:9973]
ENSG00000024526	27.8218	94.7439	-1.7678	5.4e-09	1.27e-07	DEPDC1	protein_coding	DEP domain containing 1 [Source:HGNC Symbol;Acc:22949]
ENSG00000167325	46.0563	157.346	-1.7725	4.92e-14	2.13e-12	RRM1	protein_coding	ribonucleotide reductase M1 [Source:HGNC Symbol;Acc:10451]
ENSG00000109971	867.738	2970.69	-1.7755	5.35e-236	1.07e-232	HSPA8	protein_coding	heat shock 70kDa protein 8 [Source:HGNC Symbol;Acc:5241]
ENSG00000136824	15.1328	51.8223	-1.7759	1.49e-05	0.00019745	SMC2	protein_coding	structural maintenance of chromosomes 2 [Source:HGNC Symbol;Acc:14011]
ENSG00000132646	109.031	374.822	-1.7815	1.74e-31	2.47e-29	PCNA	protein_coding	proliferating cell nuclear antigen [Source:HGNC Symbol;Acc:8729]
ENSG00000186205	11.3731	39.2623	-1.7875	0.0001522	0.001574	2018-03-01	protein_coding	mitochondrial amidoxime reducing component 1 [Source:HGNC Symbol;Acc:26189]
ENSG00000205730	24.626	85.0519	-1.7882	2.46e-08	5.35e-07	ITPRIPL2	protein_coding	inositol 1,4,5-trisphosphate receptor interacting protein-like 2 [Source:HGNC Symbol;Acc:27257]
ENSG00000079616	41.7326	144.489	-1.7917	3.37e-13	1.33e-11	KIF22	protein_coding	kinesin family member 22 [Source:HGNC Symbol;Acc:6391]
ENSG00000112312	21.6183	75.0633	-1.7959	1.48e-07	2.85e-06	GMNN	protein_coding	geminin, DNA replication inhibitor [Source:HGNC Symbol;Acc:17493]
ENSG00000183684	65.6067	228.157	-1.7981	4.67e-20	3.4e-18	ALYREF	protein_coding	Aly/REF export factor [Source:HGNC Symbol;Acc:19071]
ENSG00000144554	22.8402	79.5137	-1.7996	6.05e-08	1.23e-06	FANCD2	protein_coding	Fanconi anemia, complementation group D2 [Source:HGNC Symbol;Acc:3585]
ENSG00000111665	12.125	42.2293	-1.8003	7.85e-05	0.000873	CDCA3	protein_coding	cell division cycle associated 3 [Source:HGNC Symbol;Acc:14624]
ENSG00000164815	14.7568	51.4268	-1.8011	1.3e-05	0.00017488	ORC5	protein_coding	origin recognition complex, subunit 5 [Source:HGNC Symbol;Acc:8491]
ENSG00000135446	34.4952	120.259	-1.8017	2.59e-11	8.17e-10	CDK4	protein_coding	cyclin-dependent kinase 4 [Source:HGNC Symbol;Acc:1773]
ENSG00000068654	47.5602	165.95	-1.8029	4.6e-15	2.21e-13	POLR1A	protein_coding	polymerase (RNA) I polypeptide A, 194kDa [Source:HGNC Symbol;Acc:17264]
ENSG00000125871	19.4564	67.9426	-1.8041	5.25e-07	9.24e-06	MGME1	protein_coding	mitochondrial genome maintenance exonuclease 1 [Source:HGNC Symbol;Acc:16205]
ENSG00000013810	58.2753	204.322	-1.8099	2.74e-18	1.78e-16	TACC3	protein_coding	transforming, acidic coiled-coil containing protein 3 [Source:HGNC Symbol;Acc:11524]
ENSG00000151503	39.9468	140.435	-1.8137	4.42e-13	1.72e-11	NCAPD3	protein_coding	non-SMC condensin II complex, subunit D3 [Source:HGNC Symbol;Acc:28952]
ENSG00000115541	21.3363	75.0633	-1.8148	1.18e-07	2.3e-06	HSPE1	protein_coding	heat shock 10kDa protein 1 (chaperonin 10) [Source:HGNC Symbol;Acc:5269]
ENSG00000163950	54.2336	190.971	-1.8161	2.83e-17	1.67e-15	SLBP	protein_coding	stem-loop binding protein [Source:HGNC Symbol;Acc:10904]
ENSG00000164338	18.8925	66.657	-1.8189	5.73e-07	1e-05	UTP15	protein_coding	UTP15, U3 small nucleolar ribonucleoprotein, homolog (S. cerevisiae) [Source:HGNC Symbol;Acc:25758]
ENSG00000197702	11.0911	39.1634	-1.8201	0.00012591	0.0013276	PARVA	protein_coding	parvin, alpha [Source:HGNC Symbol;Acc:14652]
ENSG00000117724	50.9439	179.895	-1.8202	2.06e-16	1.12e-14	CENPF	protein_coding	centromere protein F, 350/400kDa [Source:HGNC Symbol;Acc:1857]
ENSG00000043143	13.0649	46.2841	-1.8248	2.96e-05	0.00036587	JADE2	protein_coding	PHD finger protein 15 [Source:HGNC Symbol;Acc:22984]
ENSG00000162607	24.1561	85.6453	-1.826	1.32e-08	2.98e-07	USP1	protein_coding	ubiquitin specific peptidase 1 [Source:HGNC Symbol;Acc:12607]
ENSG00000146263	13.9109	49.5477	-1.8326	1.46e-05	0.0001933	MMS22L	protein_coding	MMS22-like, DNA repair protein [Source:HGNC Symbol;Acc:21475]
ENSG00000159259	17.2946	61.7121	-1.8352	1.28e-06	2.09e-05	CHAF1B	protein_coding	chromatin assembly factor 1, subunit B (p60) [Source:HGNC Symbol;Acc:1911]
ENSG00000173638	25.5659	91.4803	-1.8392	3.5e-09	8.46e-08	SLC19A1	protein_coding	solute carrier family 19 (folate transporter), member 1 [Source:HGNC Symbol;Acc:10937]
ENSG00000090447	12.877	46.0863	-1.8395	2.76e-05	0.00034255	TFAP4	protein_coding	transcription factor AP-4 (activating enhancer binding protein 4) [Source:HGNC Symbol;Acc:11745]
ENSG00000086827	11.6551	41.7348	-1.8403	6.58e-05	0.00074895	ZW10	protein_coding	zw10 kinetochore protein [Source:HGNC Symbol;Acc:13194]
ENSG00000128050	165.803	593.88	-1.8407	3e-51	9.69e-49	PAICS	protein_coding	phosphoribosylaminoimidazole carboxylase, phosphoribosylaminoimidazole succinocarboxamide synthetase [Source:HGNC Symbol;Acc:8587]
ENSG00000127564	29.8896	107.502	-1.8466	1.35e-10	3.84e-09	PKMYT1	protein_coding	protein kinase, membrane associated tyrosine/threonine 1 [Source:HGNC Symbol;Acc:29650]
ENSG00000093009	14.2868	51.4268	-1.8478	8.85e-06	0.00012333	CDC45	protein_coding	cell division cycle 45 [Source:HGNC Symbol;Acc:1739]
ENSG00000137310	10.1512	36.5921	-1.8499	0.0001759	0.0017895	TCF19	protein_coding	transcription factor 19 [Source:HGNC Symbol;Acc:11629]
ENSG00000149257	50.6619	183.257	-1.8549	4.02e-17	2.33e-15	SERPINH1	protein_coding	serpin peptidase inhibitor, clade H (heat shock protein 47), member 1, (collagen binding protein 1) [Source:HGNC Symbol;Acc:1546]
ENSG00000112208	17.5766	63.5912	-1.8552	7.2e-07	1.23e-05	BAG2	protein_coding	BCL2-associated athanogene 2 [Source:HGNC Symbol;Acc:938]
ENSG00000153187	222.292	805.422	-1.8573	9.27e-70	5.45e-67	HNRNPU	protein_coding	heterogeneous nuclear ribonucleoprotein U (scaffold attachment factor A) [Source:HGNC Symbol;Acc:5048]
ENSG00000166851	40.1348	145.874	-1.8618	5.24e-14	2.25e-12	PLK1	protein_coding	polo-like kinase 1 [Source:HGNC Symbol;Acc:9077]
ENSG00000121621	12.313	44.8995	-1.8665	2.88e-05	0.00035675	KIF18A	protein_coding	kinesin family member 18A [Source:HGNC Symbol;Acc:29441]
ENSG00000120802	65.0428	237.75	-1.87	5.46e-22	4.61e-20	TMPO	protein_coding	thymopoietin [Source:HGNC Symbol;Acc:11875]
ENSG00000058804	39.9468	146.072	-1.8705	4.13e-14	1.8e-12	NDC1	protein_coding	transmembrane protein 48 [Source:HGNC Symbol;Acc:25525]
ENSG00000110321	351.25	1284.48	-1.8706	2.7e-111	2.7e-108	EIF4G2	protein_coding	eukaryotic translation initiation factor 4 gamma, 2 [Source:HGNC Symbol;Acc:3297]
ENSG00000080986	14.9448	54.7893	-1.8743	3.57e-06	5.41e-05	NDC80	protein_coding	NDC80 kinetochore complex component [Source:HGNC Symbol;Acc:16909]
ENSG00000138182	16.0727	59.1408	-1.8795	1.4e-06	2.27e-05	KIF20B	protein_coding	kinesin family member 20B [Source:HGNC Symbol;Acc:7212]
ENSG00000165304	28.9497	106.711	-1.8821	8.68e-11	2.56e-09	MELK	protein_coding	maternal embryonic leucine zipper kinase [Source:HGNC Symbol;Acc:16870]
ENSG00000189403	284.515	1049.4	-1.883	3.86e-92	3.09e-89	HMGB1	protein_coding	high mobility group box 1 [Source:HGNC Symbol;Acc:4983]
ENSG00000091651	18.1405	67.0526	-1.8861	2.59e-07	4.78e-06	ORC6	protein_coding	origin recognition complex, subunit 6 [Source:HGNC Symbol;Acc:17151]
ENSG00000156802	68.7085	255.354	-1.8939	6.53e-24	6.16e-22	ATAD2	protein_coding	ATPase family, AAA domain containing 2 [Source:HGNC Symbol;Acc:30123]
ENSG00000244462	41.1687	153.192	-1.8957	5.48e-15	2.62e-13	RBM12	protein_coding	RNA binding motif protein 12 [Source:HGNC Symbol;Acc:9898]
ENSG00000114346	40.6047	151.214	-1.8969	7.96e-15	3.73e-13	ECT2	protein_coding	epithelial cell transforming sequence 2 oncogene [Source:HGNC Symbol;Acc:3155]
ENSG00000101447	25.7539	96.3263	-1.9031	5.14e-10	1.36e-08	FAM83D	protein_coding	family with sequence similarity 83, member D [Source:HGNC Symbol;Acc:16122]
ENSG00000131467	67.0166	251.398	-1.9074	8.56e-24	8e-22	PSME3	protein_coding	proteasome (prosome, macropain) activator subunit 3 (PA28 gamma; Ki) [Source:HGNC Symbol;Acc:9570]
ENSG00000167695	19.2684	72.393	-1.9096	6.62e-08	1.34e-06	FAM57A	protein_coding	family with sequence similarity 57, member A [Source:HGNC Symbol;Acc:29646]
ENSG00000108179	51.7898	194.729	-1.9107	7.83e-19	5.24e-17	PPIF	protein_coding	peptidylprolyl isomerase F [Source:HGNC Symbol;Acc:9259]
ENSG00000115875	68.5205	257.727	-1.9112	2.03e-24	1.94e-22	SRSF7	protein_coding	serine/arginine-rich splicing factor 7 [Source:HGNC Symbol;Acc:10789]
ENSG00000088325	82.3374	311.033	-1.9174	2.92e-29	3.8e-27	TPX2	protein_coding	TPX2, microtubule-associated, homolog (Xenopus laevis) [Source:HGNC Symbol;Acc:1249]
ENSG00000146834	25.002	94.4472	-1.9175	6.11e-10	1.61e-08	MEPCE	protein_coding	methylphosphate capping enzyme [Source:HGNC Symbol;Acc:20247]
ENSG00000137135	8.6473	32.7351	-1.9205	0.00026532	0.0025624	ARHGEF39	protein_coding	Rho guanine nucleotide exchange factor (GEF) 39 [Source:HGNC Symbol;Acc:25909]
ENSG00000148459	8.55331	32.4384	-1.9231	0.00027901	0.0026816	PDSS1	protein_coding	prenyl (decaprenyl) diphosphate synthase, subunit 1 [Source:HGNC Symbol;Acc:17759]
ENSG00000135763	14.3808	54.5915	-1.9245	2.4e-06	3.73e-05	URB2	protein_coding	URB2 ribosome biogenesis 2 homolog (S. cerevisiae) [Source:HGNC Symbol;Acc:28967]
ENSG00000281398	8.17734	31.2516	-1.9342	0.0003412	0.0031823	SNHG4	processed_transcript	-
ENSG00000198901	39.8528	152.995	-1.9407	1.95e-15	9.67e-14	PRC1	protein_coding	protein regulator of cytokinesis 1 [Source:HGNC Symbol;Acc:9341]
ENSG00000138180	35.1532	135.49	-1.9465	6.77e-14	2.9e-12	CEP55	protein_coding	centrosomal protein 55kDa [Source:HGNC Symbol;Acc:1161]
ENSG00000082516	27.4458	105.919	-1.9483	3.38e-11	1.05e-09	GEMIN5	protein_coding	gem (nuclear organelle) associated protein 5 [Source:HGNC Symbol;Acc:20043]
ENSG00000167747	73.0321	281.858	-1.9484	2.95e-27	3.39e-25	C19orf48	protein_coding	chromosome 19 open reading frame 48 [Source:HGNC Symbol;Acc:29667]
ENSG00000104524	15.2268	59.1408	-1.9575	6.69e-07	1.15e-05	PYCRL	protein_coding	pyrroline-5-carboxylate reductase-like [Source:HGNC Symbol;Acc:25846]
ENSG00000080839	7.98936	31.1527	-1.9632	0.00030072	0.0028628	RBL1	protein_coding	retinoblastoma-like 1 (p107) [Source:HGNC Symbol;Acc:9893]
ENSG00000117399	98.692	386.294	-1.9687	2.92e-37	5.16e-35	CDC20	protein_coding	cell division cycle 20 [Source:HGNC Symbol;Acc:1723]
ENSG00000100162	9.49324	37.1855	-1.9698	7.54e-05	0.00084079	CENPM	protein_coding	centromere protein M [Source:HGNC Symbol;Acc:18352]
ENSG00000075131	9.02327	35.4053	-1.9722	0.00011054	0.001188	TIPIN	protein_coding	TIMELESS interacting protein [Source:HGNC Symbol;Acc:30750]
ENSG00000169607	7.61339	30.0649	-1.9815	0.00035075	0.0032569	CKAP2L	protein_coding	cytoskeleton associated protein 2-like [Source:HGNC Symbol;Acc:26877]
ENSG00000169679	37.9729	150.127	-1.9831	1.32e-15	6.68e-14	BUB1	protein_coding	BUB1 mitotic checkpoint serine/threonine kinase [Source:HGNC Symbol;Acc:1148]
ENSG00000157456	21.0543	83.5685	-1.9888	2.29e-09	5.63e-08	CCNB2	protein_coding	cyclin B2 [Source:HGNC Symbol;Acc:1580]
ENSG00000135829	105.366	418.337	-1.9893	8.73e-41	1.9e-38	DHX9	protein_coding	DEAH (Asp-Glu-Ala-His) box polypeptide 9 [Source:HGNC Symbol;Acc:2750]
ENSG00000140534	10.1512	40.3502	-1.9909	3.25e-05	0.00039579	TICRR	protein_coding	TOPBP1-interacting checkpoint and replication regulator [Source:HGNC Symbol;Acc:28704]
ENSG00000196584	10.8091	43.1194	-1.9961	1.68e-05	0.00021946	XRCC2	protein_coding	X-ray repair complementing defective repair in Chinese hamster cells 2 [Source:HGNC Symbol;Acc:12829]
ENSG00000139734	10.5272	42.0315	-1.9974	2.13e-05	0.00027117	DIAPH3	protein_coding	diaphanous homolog 3 (Drosophila) [Source:HGNC Symbol;Acc:15480]
ENSG00000100867	11.2791	45.0973	-1.9994	1.05e-05	0.00014356	DHRS2	protein_coding	dehydrogenase/reductase (SDR family) member 2 [Source:HGNC Symbol;Acc:18349]
ENSG00000144381	581.249	2332.2	-2.0045	2.22e-221	4.04e-218	HSPD1	protein_coding	heat shock 60kDa protein 1 (chaperonin) [Source:HGNC Symbol;Acc:5261]
ENSG00000136492	9.9632	40.1524	-2.0108	2.99e-05	0.00036866	BRIP1	protein_coding	BRCA1 interacting protein C-terminal helicase 1 [Source:HGNC Symbol;Acc:20473]
ENSG00000166938	10.8091	43.9105	-2.0223	1.17e-05	0.00015786	DIS3L	protein_coding	DIS3 mitotic control homolog (S. cerevisiae)-like [Source:HGNC Symbol;Acc:28698]
ENSG00000040275	13.5349	55.1849	-2.0276	8.54e-07	1.43e-05	SPDL1	protein_coding	spindle apparatus coiled-coil protein 1 [Source:HGNC Symbol;Acc:26010]
ENSG00000168077	15.4148	62.9978	-2.031	1.4e-07	2.7e-06	SCARA3	protein_coding	scavenger receptor class A, member 3 [Source:HGNC Symbol;Acc:19000]
ENSG00000101868	16.0727	65.7669	-2.0327	7.3e-08	1.47e-06	POLA1	protein_coding	polymerase (DNA directed), alpha 1, catalytic subunit [Source:HGNC Symbol;Acc:9173]
ENSG00000124207	87.131	358.702	-2.0415	1.82e-36	3.11e-34	CSE1L	protein_coding	CSE1 chromosome segregation 1-like (yeast) [Source:HGNC Symbol;Acc:2431]
ENSG00000160818	16.8246	69.3272	-2.0428	2.91e-08	6.22e-07	GPATCH4	protein_coding	G patch domain containing 4 [Source:HGNC Symbol;Acc:25982]
ENSG00000183527	18.4225	76.5467	-2.0549	4.85e-09	1.15e-07	PSMG1	protein_coding	proteasome (prosome, macropain) assembly chaperone 1 [Source:HGNC Symbol;Acc:3043]
ENSG00000198056	11.0911	46.0863	-2.0549	5.6e-06	8.12e-05	PRIM1	protein_coding	primase, DNA, polypeptide 1 (49kDa) [Source:HGNC Symbol;Acc:9369]
ENSG00000197771	78.2957	325.67	-2.0564	1.38e-33	2.15e-31	MCMBP	protein_coding	minichromosome maintenance complex binding protein [Source:HGNC Symbol;Acc:25782]
ENSG00000112984	24.532	102.161	-2.0581	1.3e-11	4.29e-10	KIF20A	protein_coding	kinesin family member 20A [Source:HGNC Symbol;Acc:9787]
ENSG00000120539	8.27133	34.5153	-2.061	8.22e-05	0.00091003	MASTL	protein_coding	microtubule associated serine/threonine kinase-like [Source:HGNC Symbol;Acc:19042]
ENSG00000144043	16.4487	68.9316	-2.0672	2.45e-08	5.33e-07	TEX261	protein_coding	testis expressed 261 [Source:HGNC Symbol;Acc:30712]
ENSG00000169715	63.9148	268.111	-2.0686	3.65e-28	4.47e-26	MT1E	protein_coding	metallothionein 1E [Source:HGNC Symbol;Acc:7397]
ENSG00000163507	14.7568	61.9099	-2.0688	1.24e-07	2.4e-06	KIAA1524	protein_coding	KIAA1524 [Source:HGNC Symbol;Acc:29302]
ENSG00000184661	11.2791	47.3719	-2.0704	3.69e-06	5.58e-05	CDCA2	protein_coding	cell division cycle associated 2 [Source:HGNC Symbol;Acc:14623]
ENSG00000090889	18.2345	76.6456	-2.0715	3.88e-09	9.32e-08	KIF4A	protein_coding	kinesin family member 4A [Source:HGNC Symbol;Acc:13339]
ENSG00000105011	26.5059	111.458	-2.0721	1.22e-12	4.43e-11	ASF1B	protein_coding	ASF1 anti-silencing function 1 homolog B (S. cerevisiae) [Source:HGNC Symbol;Acc:20996]
ENSG00000164104	89.3868	376.701	-2.0753	4.68e-39	9.27e-37	HMGB2	protein_coding	high mobility group box 2 [Source:HGNC Symbol;Acc:5000]
ENSG00000145604	15.5088	65.4702	-2.0778	4.92e-08	1.01e-06	SKP2	protein_coding	S-phase kinase-associated protein 2, E3 ubiquitin protein ligase [Source:HGNC Symbol;Acc:10901]
ENSG00000111206	14.7568	62.3055	-2.078	1.03e-07	2.04e-06	FOXM1	protein_coding	forkhead box M1 [Source:HGNC Symbol;Acc:3818]
ENSG00000152253	9.77521	41.4381	-2.0838	1.37e-05	0.00018304	SPC25	protein_coding	SPC25, NDC80 kinetochore complex component, homolog (S. cerevisiae) [Source:HGNC Symbol;Acc:24031]
ENSG00000086200	14.9448	63.3934	-2.0847	7.47e-08	1.5e-06	IPO11	protein_coding	importin 11 [Source:HGNC Symbol;Acc:20628]
ENSG00000131747	67.8625	289.473	-2.0927	9.69e-31	1.32e-28	TOP2A	protein_coding	topoisomerase (DNA) II alpha 170kDa [Source:HGNC Symbol;Acc:11989]
ENSG00000142945	27.1638	116.007	-2.0945	2.86e-13	1.14e-11	KIF2C	protein_coding	kinesin family member 2C [Source:HGNC Symbol;Acc:6393]
ENSG00000161800	34.4952	147.555	-2.0968	1.72e-16	9.39e-15	RACGAP1	protein_coding	Rac GTPase activating protein 1 [Source:HGNC Symbol;Acc:9804]
ENSG00000130119	8.36533	35.8009	-2.0975	4.91e-05	0.00057357	GNL3L	protein_coding	guanine nucleotide binding protein-like 3 (nucleolar)-like [Source:HGNC Symbol;Acc:25553]
ENSG00000198924	7.70738	33.0318	-2.0995	9.53e-05	0.0010407	DCLRE1A	protein_coding	DNA cross-link repair 1A [Source:HGNC Symbol;Acc:17660]
ENSG00000137807	31.2055	133.907	-2.1014	3.79e-15	1.85e-13	KIF23	protein_coding	kinesin family member 23 [Source:HGNC Symbol;Acc:6392]
ENSG00000198554	14.5688	62.6022	-2.1033	7.5e-08	1.5e-06	WDHD1	protein_coding	WD repeat and HMG-box DNA binding protein 1 [Source:HGNC Symbol;Acc:23170]
ENSG00000155115	6.95544	30.0649	-2.1119	0.00018559	0.0018738	GTF3C6	protein_coding	general transcription factor IIIC, polypeptide 6, alpha 35kDa [Source:HGNC Symbol;Acc:20872]
ENSG00000109255	15.0388	65.3713	-2.12	3.27e-08	6.92e-07	NMU	protein_coding	neuromedin U [Source:HGNC Symbol;Acc:7859]
ENSG00000120694	90.7027	394.404	-2.1205	5.46e-42	1.26e-39	HSPH1	protein_coding	heat shock 105kDa/110kDa protein 1 [Source:HGNC Symbol;Acc:16969]
ENSG00000120800	13.9109	60.5253	-2.1213	1.04e-07	2.05e-06	UTP20	protein_coding	UTP20, small subunit (SSU) processome component, homolog (yeast) [Source:HGNC Symbol;Acc:17897]
ENSG00000163053	6.76745	29.4715	-2.1226	0.00020422	0.0020332	SLC16A14	protein_coding	solute carrier family 16, member 14 (monocarboxylic acid transporter 14) [Source:HGNC Symbol;Acc:26417]
ENSG00000149554	15.2268	66.4592	-2.1259	2.37e-08	5.17e-07	CHEK1	protein_coding	checkpoint kinase 1 [Source:HGNC Symbol;Acc:1925]
ENSG00000094804	38.4429	168.225	-2.1296	5.95e-19	4.04e-17	CDC6	protein_coding	cell division cycle 6 [Source:HGNC Symbol;Acc:1744]
ENSG00000197299	10.8091	47.5697	-2.1378	2.12e-06	3.34e-05	BLM	protein_coding	Bloom syndrome, RecQ helicase-like [Source:HGNC Symbol;Acc:1058]
ENSG00000142731	11.1851	49.251	-2.1386	1.4e-06	2.27e-05	PLK4	protein_coding	polo-like kinase 4 [Source:HGNC Symbol;Acc:11397]
ENSG00000167670	31.9574	140.731	-2.1387	3.42e-16	1.83e-14	CHAF1A	protein_coding	chromatin assembly factor 1, subunit A (p150) [Source:HGNC Symbol;Acc:1910]
ENSG00000123473	14.6628	64.679	-2.1411	3.12e-08	6.64e-07	STIL	protein_coding	SCL/TAL1 interrupting locus [Source:HGNC Symbol;Acc:10879]
ENSG00000113368	35.4351	156.555	-2.1434	6.88e-18	4.32e-16	LMNB1	protein_coding	lamin B1 [Source:HGNC Symbol;Acc:6637]
ENSG00000087586	27.9158	123.523	-2.1456	1.87e-14	8.42e-13	AURKA	protein_coding	aurora kinase A [Source:HGNC Symbol;Acc:11393]
ENSG00000112029	12.877	57.2617	-2.1528	1.73e-07	3.29e-06	FBXO5	protein_coding	F-box protein 5 [Source:HGNC Symbol;Acc:13584]
ENSG00000085999	5.73354	25.5156	-2.1539	0.00048278	0.0043281	RAD54L	protein_coding	RAD54-like (S. cerevisiae) [Source:HGNC Symbol;Acc:9826]
ENSG00000104356	20.6783	92.0737	-2.1547	3.32e-11	1.03e-09	POP1	protein_coding	processing of precursor 1, ribonuclease P/MRP subunit (S. cerevisiae) [Source:HGNC Symbol;Acc:30129]
ENSG00000182551	11.2791	50.4378	-2.1609	8.75e-07	1.47e-05	ADI1	protein_coding	acireductone dioxygenase 1 [Source:HGNC Symbol;Acc:30576]
ENSG00000101003	18.2345	81.5905	-2.1617	3.94e-10	1.05e-08	GINS1	protein_coding	GINS complex subunit 1 (Psf1 homolog) [Source:HGNC Symbol;Acc:28980]
ENSG00000198830	113.167	506.356	-2.1617	8.82e-55	2.94e-52	HMGN2	protein_coding	high mobility group nucleosomal binding domain 2 [Source:HGNC Symbol;Acc:4986]
ENSG00000066926	17.1066	76.6456	-2.1636	1.3e-09	3.27e-08	FECH	protein_coding	ferrochelatase [Source:HGNC Symbol;Acc:3647]
ENSG00000138160	19.2684	86.5354	-2.1671	1.09e-10	3.15e-09	KIF11	protein_coding	kinesin family member 11 [Source:HGNC Symbol;Acc:6388]
ENSG00000117593	11.937	53.8992	-2.1748	3.29e-07	5.99e-06	DARS2	protein_coding	aspartyl-tRNA synthetase 2, mitochondrial [Source:HGNC Symbol;Acc:25538]
ENSG00000122952	33.2733	151.61	-2.1879	8.08e-18	5e-16	ZWINT	protein_coding	ZW10 interactor, kinetochore protein [Source:HGNC Symbol;Acc:13195]
ENSG00000051180	8.08335	36.8888	-2.1902	2.19e-05	0.0002778	RAD51	protein_coding	RAD51 homolog (S. cerevisiae) [Source:HGNC Symbol;Acc:9817]
ENSG00000100479	6.10951	27.8891	-2.1906	0.00022361	0.0022064	POLE2	protein_coding	polymerase (DNA directed), epsilon 2, accessory subunit [Source:HGNC Symbol;Acc:9178]
ENSG00000179409	25.9419	118.875	-2.1961	2.3e-14	1.03e-12	GEMIN4	protein_coding	gem (nuclear organelle) associated protein 4 [Source:HGNC Symbol;Acc:15717]
ENSG00000128973	12.125	55.5804	-2.1966	1.79e-07	3.4e-06	CLN6	protein_coding	ceroid-lipofuscinosis, neuronal 6, late infantile, variant [Source:HGNC Symbol;Acc:2077]
ENSG00000276043	23.1221	106.216	-2.1997	5.09e-13	1.97e-11	UHRF1	protein_coding	-
ENSG00000186185	25.7539	118.38	-2.2006	2.4e-14	1.07e-12	KIF18B	protein_coding	kinesin family member 18B [Source:HGNC Symbol;Acc:27102]
ENSG00000112081	117.209	539.387	-2.2022	1.15e-59	4.32e-57	SRSF3	protein_coding	serine/arginine-rich splicing factor 3 [Source:HGNC Symbol;Acc:10785]
ENSG00000140525	34.7772	160.709	-2.2082	5.21e-19	3.56e-17	FANCI	protein_coding	Fanconi anemia, complementation group I [Source:HGNC Symbol;Acc:25568]
ENSG00000165490	7.80137	36.1965	-2.2141	2.29e-05	0.00028878	DDIAS	protein_coding	chromosome 11 open reading frame 82 [Source:HGNC Symbol;Acc:26351]
ENSG00000076248	36.657	171.39	-2.2251	2.34e-20	1.74e-18	UNG	protein_coding	uracil-DNA glycosylase [Source:HGNC Symbol;Acc:12572]
ENSG00000259781	6.67346	31.4494	-2.2365	7.07e-05	0.00079445	RP11-673C5.1	processed_pseudogene	-
ENSG00000166451	11.0911	53.108	-2.2595	2e-07	3.76e-06	CENPN	protein_coding	centromere protein N [Source:HGNC Symbol;Acc:30873]
ENSG00000112118	78.4837	377.097	-2.2645	8.99e-44	2.33e-41	MCM3	protein_coding	minichromosome maintenance complex component 3 [Source:HGNC Symbol;Acc:6945]
ENSG00000181938	4.9816	24.0321	-2.2703	0.00045098	0.0040667	GINS3	protein_coding	GINS complex subunit 3 (Psf3 homolog) [Source:HGNC Symbol;Acc:25851]
ENSG00000089685	56.8654	274.935	-2.2735	1.54e-32	2.32e-30	BIRC5	protein_coding	baculoviral IAP repeat containing 5 [Source:HGNC Symbol;Acc:593]
ENSG00000168496	36.1871	176.532	-2.2864	1.26e-21	1.04e-19	FEN1	protein_coding	flap structure-specific endonuclease 1 [Source:HGNC Symbol;Acc:3650]
ENSG00000134690	17.9526	87.6233	-2.2871	1.68e-11	5.44e-10	CDCA8	protein_coding	cell division cycle associated 8 [Source:HGNC Symbol;Acc:14629]
ENSG00000121152	16.9186	83.074	-2.2958	5.01e-11	1.52e-09	NCAPH	protein_coding	non-SMC condensin I complex, subunit H [Source:HGNC Symbol;Acc:1112]
ENSG00000071539	19.0805	93.7549	-2.2968	2.9e-12	1.02e-10	TRIP13	protein_coding	thyroid hormone receptor interactor 13 [Source:HGNC Symbol;Acc:12307]
ENSG00000076003	41.7326	205.311	-2.2986	4.74e-25	4.74e-23	MCM6	protein_coding	minichromosome maintenance complex component 6 [Source:HGNC Symbol;Acc:6949]
ENSG00000160193	8.36533	41.3392	-2.305	3.37e-06	5.13e-05	WDR4	protein_coding	WD repeat domain 4 [Source:HGNC Symbol;Acc:12756]
ENSG00000178202	7.14342	35.3064	-2.3052	1.75e-05	0.00022647	KDELC2	protein_coding	KDEL (Lys-Asp-Glu-Leu) containing 2 [Source:HGNC Symbol;Acc:28496]
ENSG00000116455	10.9031	54.4926	-2.3213	8.33e-08	1.66e-06	WDR77	protein_coding	WD repeat domain 77 [Source:HGNC Symbol;Acc:29652]
ENSG00000136982	16.7307	83.9641	-2.3273	2.66e-11	8.36e-10	DSCC1	protein_coding	defective in sister chromatid cohesion 1 homolog (S. cerevisiae) [Source:HGNC Symbol;Acc:24453]
ENSG00000198826	28.5737	143.599	-2.3293	2.77e-18	1.79e-16	ARHGAP11A	protein_coding	Rho GTPase activating protein 11A [Source:HGNC Symbol;Acc:15783]
ENSG00000126787	24.532	123.325	-2.3297	6.35e-16	3.32e-14	DLGAP5	protein_coding	discs, large (Drosophila) homolog-associated protein 5 [Source:HGNC Symbol;Acc:16864]
ENSG00000133119	15.5088	78.228	-2.3346	1.15e-10	3.31e-09	RFC3	protein_coding	replication factor C (activator 1) 3, 38kDa [Source:HGNC Symbol;Acc:9971]
ENSG00000171241	13.7229	69.3272	-2.3368	1.27e-09	3.19e-08	SHCBP1	protein_coding	SHC SH2-domain binding protein 1 [Source:HGNC Symbol;Acc:29547]
ENSG00000111247	7.23742	36.5921	-2.338	1.02e-05	0.00013989	RAD51AP1	protein_coding	RAD51 associated protein 1 [Source:HGNC Symbol;Acc:16956]
ENSG00000188486	43.1425	218.761	-2.3422	3.38e-27	3.86e-25	H2AFX	protein_coding	H2A histone family, member X [Source:HGNC Symbol;Acc:4739]
ENSG00000186871	6.95544	35.4053	-2.3478	1.35e-05	0.00017994	ERCC6L	protein_coding	excision repair cross-complementing rodent repair deficiency, complementation group 6-like [Source:HGNC Symbol;Acc:20794]
ENSG00000068489	10.9031	55.5804	-2.3498	4.87e-08	1.01e-06	PRR11	protein_coding	proline rich 11 [Source:HGNC Symbol;Acc:25619]
ENSG00000156970	22.6522	115.809	-2.354	3.16e-15	1.55e-13	BUB1B	protein_coding	BUB1 mitotic checkpoint serine/threonine kinase B [Source:HGNC Symbol;Acc:1149]
ENSG00000100297	44.7404	230.135	-2.3628	7.89e-29	9.98e-27	MCM5	protein_coding	minichromosome maintenance complex component 5 [Source:HGNC Symbol;Acc:6948]
ENSG00000239306	20.7723	107.106	-2.3663	2.79e-14	1.23e-12	RBM14	protein_coding	RNA binding motif protein 14 [Source:HGNC Symbol;Acc:14219]
ENSG00000124882	101.606	526.729	-2.3741	3.95e-64	1.65e-61	EREG	protein_coding	epiregulin [Source:HGNC Symbol;Acc:3443]
ENSG00000072571	14.4748	75.6567	-2.3859	1.3e-10	3.72e-09	HMMR	protein_coding	hyaluronan-mediated motility receptor (RHAMM) [Source:HGNC Symbol;Acc:5012]
ENSG00000172167	5.45156	28.6803	-2.3953	7.27e-05	0.00081384	MTBP	protein_coding	Mdm2, transformed 3T3 cell double minute 2, p53 binding protein (mouse) binding protein, 104kDa [Source:HGNC Symbol;Acc:7417]
ENSG00000023839	33.0853	177.126	-2.4205	3.26e-23	2.92e-21	ABCC2	protein_coding	ATP-binding cassette, sub-family C (CFTR/MRP), member 2 [Source:HGNC Symbol;Acc:53]
ENSG00000166508	117.679	630.571	-2.4218	2.63e-78	1.75e-75	MCM7	protein_coding	minichromosome maintenance complex component 7 [Source:HGNC Symbol;Acc:6950]
ENSG00000138092	6.2035	33.3285	-2.4256	1.63e-05	0.00021343	CENPO	protein_coding	centromere protein O [Source:HGNC Symbol;Acc:28152]
ENSG00000146670	26.6938	144.292	-2.4344	2.48e-19	1.75e-17	CDCA5	protein_coding	cell division cycle associated 5 [Source:HGNC Symbol;Acc:14626]
ENSG00000228716	24.1561	131.138	-2.4406	9.19e-18	5.65e-16	DHFR	protein_coding	dihydrofolate reductase [Source:HGNC Symbol;Acc:2861]
ENSG00000168078	21.7123	118.183	-2.4444	3.45e-16	1.84e-14	PBK	protein_coding	PDZ binding kinase [Source:HGNC Symbol;Acc:18282]
ENSG00000134057	56.2075	309.549	-2.4613	4.07e-40	8.3e-38	CCNB1	protein_coding	cyclin B1 [Source:HGNC Symbol;Acc:1579]
ENSG00000007968	9.02327	49.7455	-2.4628	1.06e-07	2.09e-06	E2F2	protein_coding	E2F transcription factor 2 [Source:HGNC Symbol;Acc:3114]
ENSG00000101057	35.6231	198.389	-2.4774	1.63e-26	1.77e-24	MYBL2	protein_coding	v-myb myeloblastosis viral oncogene homolog (avian)-like 2 [Source:HGNC Symbol;Acc:7548]
ENSG00000165480	12.407	69.525	-2.4864	2.58e-10	7.08e-09	SKA3	protein_coding	spindle and kinetochore associated complex subunit 3 [Source:HGNC Symbol;Acc:20262]
ENSG00000115758	116.269	659.449	-2.5038	3.62e-85	2.58e-82	ODC1	protein_coding	ornithine decarboxylase 1 [Source:HGNC Symbol;Acc:8109]
ENSG00000166803	16.6367	95.0406	-2.5142	9.9e-14	4.15e-12	KIAA0101	protein_coding	KIAA0101 [Source:HGNC Symbol;Acc:28961]
ENSG00000102743	4.41764	26.5046	-2.5849	6.43e-05	0.00073458	SLC25A15	protein_coding	solute carrier family 25 (mitochondrial carrier; ornithine transporter) member 15 [Source:HGNC Symbol;Acc:10985]
ENSG00000132773	4.13567	24.8233	-2.5855	0.00010973	0.00118	TOE1	protein_coding	target of EGR1, member 1 (nuclear) [Source:HGNC Symbol;Acc:15954]
ENSG00000171848	81.2095	491.62	-2.5978	8.8e-67	4.4e-64	RRM2	protein_coding	ribonucleotide reductase M2 [Source:HGNC Symbol;Acc:10452]
ENSG00000123416	40.6987	248.727	-2.6115	7.31e-35	1.19e-32	TUBA1B	protein_coding	tubulin, alpha 1b [Source:HGNC Symbol;Acc:18809]
ENSG00000012048	8.92928	54.5915	-2.6121	7.88e-09	1.82e-07	BRCA1	protein_coding	breast cancer 1, early onset [Source:HGNC Symbol;Acc:1100]
ENSG00000035499	7.61339	47.3719	-2.6374	6.43e-08	1.3e-06	DEPDC1B	protein_coding	DEP domain containing 1B [Source:HGNC Symbol;Acc:24902]
ENSG00000165244	7.4254	47.0753	-2.6644	5.91e-08	1.2e-06	ZNF367	protein_coding	zinc finger protein 367 [Source:HGNC Symbol;Acc:18320]
ENSG00000145386	20.8663	134.995	-2.6937	2.48e-20	1.84e-18	CCNA2	protein_coding	cyclin A2 [Source:HGNC Symbol;Acc:1578]
ENSG00000092470	7.4254	48.0642	-2.6944	3.51e-08	7.38e-07	WDR76	protein_coding	WD repeat domain 76 [Source:HGNC Symbol;Acc:25773]
ENSG00000176890	9.58723	64.3823	-2.7475	1.1e-10	3.17e-09	TYMS	protein_coding	thymidylate synthetase [Source:HGNC Symbol;Acc:12441]
ENSG00000174371	8.45932	58.0529	-2.7788	6.98e-10	1.83e-08	EXO1	protein_coding	exonuclease 1 [Source:HGNC Symbol;Acc:3511]
ENSG00000171320	6.57947	45.1962	-2.7802	5.25e-08	1.08e-06	ESCO2	protein_coding	establishment of cohesion 1 homolog 2 (S. cerevisiae) [Source:HGNC Symbol;Acc:27230]
ENSG00000085840	7.4254	51.6245	-2.7975	5.32e-09	1.26e-07	ORC1	protein_coding	origin recognition complex, subunit 1 [Source:HGNC Symbol;Acc:8487]
ENSG00000131153	12.595	88.2167	-2.8082	2.07e-14	9.28e-13	GINS2	protein_coding	GINS complex subunit 2 (Psf2 homolog) [Source:HGNC Symbol;Acc:24575]
ENSG00000127423	2.5378	18.1972	-2.8421	0.00047289	0.0042471	AUNIP	protein_coding	aurora kinase A and ninein interacting protein [Source:HGNC Symbol;Acc:28363]
ENSG00000075218	11.1851	80.8982	-2.8545	1.49e-13	6.05e-12	GTSE1	protein_coding	G-2 and S-phase expressed 1 [Source:HGNC Symbol;Acc:13698]
ENSG00000109805	19.4564	150.72	-2.9536	9.59e-25	9.45e-23	NCAPG	protein_coding	non-SMC condensin I complex, subunit G [Source:HGNC Symbol;Acc:24304]
ENSG00000104738	54.6096	425.853	-2.9631	5.24e-67	2.69e-64	MCM4	protein_coding	minichromosome maintenance complex component 4 [Source:HGNC Symbol;Acc:6947]
ENSG00000143476	7.98936	63.8878	-2.9994	1.58e-11	5.15e-10	DTL	protein_coding	denticleless E3 ubiquitin protein ligase homolog (Drosophila) [Source:HGNC Symbol;Acc:30288]
ENSG00000164109	21.6183	175.741	-3.0231	3.07e-29	3.96e-27	MAD2L1	protein_coding	MAD2 mitotic arrest deficient-like 1 (yeast) [Source:HGNC Symbol;Acc:6763]
ENSG00000073111	34.7772	287.693	-3.0483	3.69e-47	1.07e-44	MCM2	protein_coding	minichromosome maintenance complex component 2 [Source:HGNC Symbol;Acc:6944]
ENSG00000164045	9.39924	81.4916	-3.116	8.41e-15	3.93e-13	CDC25A	protein_coding	cell division cycle 25A [Source:HGNC Symbol;Acc:1725]
ENSG00000065328	10.1512	93.2604	-3.1996	4.08e-17	2.36e-15	MCM10	protein_coding	minichromosome maintenance complex component 10 [Source:HGNC Symbol;Acc:18043]
ENSG00000169136	2.91377	27.6913	-3.2485	3.91e-06	5.86e-05	ATF5	protein_coding	activating transcription factor 5 [Source:HGNC Symbol;Acc:790]
ENSG00000184588	4.13567	39.4601	-3.2542	3.49e-08	7.33e-07	PDE4B	protein_coding	phosphodiesterase 4B, cAMP-specific [Source:HGNC Symbol;Acc:8781]
ENSG00000092853	4.04167	61.7121	-3.9325	9.07e-14	3.85e-12	CLSPN	protein_coding	claspin [Source:HGNC Symbol;Acc:19715]
