# Supplementary material for: STAT3 Mediated miR-30a-5p Inhibition Enhances Proliferation and Inhibits Apoptosis in Colorectal Cancer Cells
Source: Int J Mol Sci. 2020 Oct 3;21(19):7315. doi: 10.3390/ijms21197315 (PMC7583989; doi:10.3390/ijms21197315)
Supplement: Supplementary file 1 [file ijms-21-07315-s001.zip › ijms-933574-sup/Table S2. HT29CSCvsHT29Luc.xlsx]

## Sheet: HT29CSCvsHT29Luc.DEG
Gene_id	readcount_HT29CSC	readcount_HT29Luc	log2.Fold_change.	pvalue	qvalue	Gene name	Gene description
ENSG00000186594	32.4062	6.26232	2.3715	3.1445e-05	0.0011996	MIR22HG	MIR22 host gene [Source:HGNC Symbol;Acc:HGNC:28219]
ENSG00000131069	251.299	50.8544	2.305	5.2518e-30	2.5463e-27	ACSS2	acyl-CoA synthetase short chain family member 2 [Source:HGNC Symbol;Acc:HGNC:15814]
ENSG00000134531	60.7165	12.3087	2.3024	2.2775e-08	1.8165e-06	EMP1	epithelial membrane protein 1 [Source:HGNC Symbol;Acc:HGNC:3333]
ENSG00000105388	41.4414	8.63768	2.2624	5.0065e-06	0.00023531	CEACAM5	carcinoembryonic antigen related cell adhesion molecule 5 [Source:HGNC Symbol;Acc:HGNC:1817]
ENSG00000112972	316.111	71.3689	2.1471	4.551e-34	2.9946e-31	HMGCS1	3-hydroxy-3-methylglutaryl-CoA synthase 1 [Source:HGNC Symbol;Acc:HGNC:5007]
ENSG00000169174	200.461	45.6718	2.1339	4.946e-22	1.3401e-19	PCSK9	proprotein convertase subtilisin/kexin type 9 [Source:HGNC Symbol;Acc:HGNC:20001]
ENSG00000167755	286.958	74.1761	1.9518	2.3079e-27	8.8584e-25	KLK6	kallikrein related peptidase 6 [Source:HGNC Symbol;Acc:HGNC:6367]
ENSG00000134324	84.0875	22.6739	1.8909	1.0007e-08	8.4574e-07	LPIN1	lipin 1 [Source:HGNC Symbol;Acc:HGNC:13345]
ENSG00000196352	74.3295	20.2986	1.8726	8.8429e-08	6.2662e-06	CD55	CD55 molecule (Cromer blood group) [Source:HGNC Symbol;Acc:HGNC:2665]
ENSG00000125775	61.1984	16.8435	1.8613	1.3531e-06	7.4197e-05	SDCBP2	syndecan binding protein 2 [Source:HGNC Symbol;Acc:HGNC:15756]
ENSG00000151012	145.888	40.2732	1.857	9.5249e-14	1.4624e-11	SLC7A11	solute carrier family 7 member 11 [Source:HGNC Symbol;Acc:HGNC:11059]
ENSG00000181577	70.9564	19.8667	1.8366	2.5934e-07	1.6476e-05	C6orf223	chromosome 6 open reading frame 223 [Source:HGNC Symbol;Acc:HGNC:28692]
ENSG00000181467	199.979	56.7928	1.8161	9.9598e-18	2.0618e-15	RAP2B	RAP2B, member of RAS oncogene family [Source:HGNC Symbol;Acc:HGNC:9862]
ENSG00000186480	474.167	134.856	1.814	9.6798e-40	7.754e-37	INSIG1	insulin induced gene 1 [Source:HGNC Symbol;Acc:HGNC:6083]
ENSG00000137825	53.2474	15.3319	1.7962	1.147e-05	0.00050194	ITPKA	inositol-trisphosphate 3-kinase A [Source:HGNC Symbol;Acc:HGNC:6178]
ENSG00000104549	896.893	259.023	1.7919	2.9144e-72	4.8814e-69	SQLE	squalene epoxidase [Source:HGNC Symbol;Acc:HGNC:11279]
ENSG00000188910	132.516	38.3297	1.7896	5.1152e-12	6.3677e-10	GJB3	gap junction protein beta 3 [Source:HGNC Symbol;Acc:HGNC:4285]
ENSG00000120437	56.0182	16.3036	1.7807	7.8032e-06	0.00035237	ACAT2	acetyl-CoA acetyltransferase 2 [Source:HGNC Symbol;Acc:HGNC:94]
ENSG00000175592	69.9926	20.7304	1.7555	7.7077e-07	4.4377e-05	FOSL1	FOS like 1, AP-1 transcription factor subunit [Source:HGNC Symbol;Acc:HGNC:13718]
ENSG00000110921	106.615	32.0674	1.7332	1.5369e-09	1.4596e-07	MVK	mevalonate kinase [Source:HGNC Symbol;Acc:HGNC:7530]
ENSG00000167508	317.075	95.6623	1.7288	2.5623e-25	8.4301e-23	MVD	mevalonate diphosphate decarboxylase [Source:HGNC Symbol;Acc:HGNC:7529]
ENSG00000067064	170.103	51.6102	1.7207	3.2745e-14	5.2008e-12	IDI1	isopentenyl-diphosphate delta isomerase 1 [Source:HGNC Symbol;Acc:HGNC:5387]
ENSG00000160285	361.528	110.022	1.7163	2.4651e-28	1.0814e-25	LSS	lanosterol synthase [Source:HGNC Symbol;Acc:HGNC:6708]
ENSG00000052802	117.939	37.142	1.6669	7.181e-10	7.1515e-08	MSMO1	methylsterol monooxygenase 1 [Source:HGNC Symbol;Acc:HGNC:10545]
ENSG00000140961	59.2709	19.0029	1.6411	1.5995e-05	0.00066374	OSGIN1	oxidative stress induced growth inhibitor 1 [Source:HGNC Symbol;Acc:HGNC:30093]
ENSG00000128590	67.4628	21.7022	1.6363	4.3862e-06	0.00021155	DNAJB9	DnaJ heat shock protein family (Hsp40) member B9 [Source:HGNC Symbol;Acc:HGNC:6968]
ENSG00000198074	372.611	120.928	1.6235	7.6683e-27	2.7702e-24	AKR1B10	aldo-keto reductase family 1 member B10 [Source:HGNC Symbol;Acc:HGNC:382]
ENSG00000129451	166.007	54.9573	1.5949	1.6976e-12	2.2998e-10	KLK10	kallikrein related peptidase 10 [Source:HGNC Symbol;Acc:HGNC:6358]
ENSG00000172893	859.909	288.931	1.5735	7.3478e-57	8.461e-54	DHCR7	7-dehydrocholesterol reductase [Source:HGNC Symbol;Acc:HGNC:2860]
ENSG00000109929	103.724	35.1986	1.5592	4.3277e-08	3.2412e-06	SC5D	sterol-C5-desaturase [Source:HGNC Symbol;Acc:HGNC:10547]
ENSG00000175591	62.644	21.4862	1.5438	2.4221e-05	0.00095353	P2RY2	purinergic receptor P2Y2 [Source:HGNC Symbol;Acc:HGNC:8541]
ENSG00000167767	184.197	63.5949	1.5343	5.876e-13	8.2015e-11	KRT80	keratin 80 [Source:HGNC Symbol;Acc:HGNC:27056]
ENSG00000101255	414.776	143.494	1.5313	3.7095e-27	1.3948e-24	TRIB3	tribbles pseudokinase 3 [Source:HGNC Symbol;Acc:HGNC:16228]
ENSG00000135046	125.77	43.7283	1.5241	3.2226e-09	2.9539e-07	ANXA1	annexin A1 [Source:HGNC Symbol;Acc:HGNC:533]
ENSG00000023909	81.0758	28.3964	1.5136	2.2932e-06	0.00011935	GCLM	glutamate-cysteine ligase modifier subunit [Source:HGNC Symbol;Acc:HGNC:4312]
ENSG00000001084	181.186	65.2145	1.4742	4.7835e-12	5.9953e-10	GCLC	glutamate-cysteine ligase catalytic subunit [Source:HGNC Symbol;Acc:HGNC:4311]
ENSG00000147155	169.5	61.7594	1.4566	3.6368e-11	4.1618e-09	EBP	emopamil binding protein (sterol isomerase) [Source:HGNC Symbol;Acc:HGNC:3133]
ENSG00000197930	223.229	82.058	1.4438	4.7277e-14	7.3817e-12	ERO1A	endoplasmic reticulum oxidoreductase 1 alpha [Source:HGNC Symbol;Acc:HGNC:13280]
ENSG00000104856	66.499	24.7254	1.4273	4.6009e-05	0.001646	RELB	RELB proto-oncogene, NF-kB subunit [Source:HGNC Symbol;Acc:HGNC:9956]
ENSG00000183742	71.6792	26.6688	1.4264	2.3534e-05	0.0009365	MACC1	MACC1, MET transcriptional regulator [Source:HGNC Symbol;Acc:HGNC:30215]
ENSG00000175793	539.702	201.582	1.4208	6.1482e-31	3.2364e-28	SFN	stratifin [Source:HGNC Symbol;Acc:HGNC:10773]
ENSG00000065833	59.3913	22.5659	1.3961	0.00015726	0.0046883	ME1	malic enzyme 1 [Source:HGNC Symbol;Acc:HGNC:6983]
ENSG00000006327	352.734	135.072	1.3849	5.8196e-20	1.4489e-17	TNFRSF12A	TNF receptor superfamily member 12A [Source:HGNC Symbol;Acc:HGNC:18152]
ENSG00000171431	758.595	290.766	1.3835	5.6389e-41	4.7224e-38	KRT20	keratin 20 [Source:HGNC Symbol;Acc:HGNC:20412]
ENSG00000181649	583.312	224.472	1.3777	1.101e-31	5.9663e-29	PHLDA2	pleckstrin homology like domain family A member 2 [Source:HGNC Symbol;Acc:HGNC:12385]
ENSG00000184545	198.292	76.8754	1.367	1.1817e-11	1.4137e-09	DUSP8	dual specificity phosphatase 8 [Source:HGNC Symbol;Acc:HGNC:3074]
ENSG00000160211	469.95	182.471	1.3648	1.8506e-25	6.199e-23	G6PD	glucose-6-phosphate dehydrogenase [Source:HGNC Symbol;Acc:HGNC:4057]
ENSG00000103187	130.468	50.7464	1.3623	4.133e-08	3.1207e-06	COTL1	coactosin like F-actin binding protein 1 [Source:HGNC Symbol;Acc:HGNC:18304]
ENSG00000172137	76.0161	30.3399	1.3251	4.3639e-05	0.0015827	CALB2	calbindin 2 [Source:HGNC Symbol;Acc:HGNC:1435]
ENSG00000112033	109.868	44.0522	1.3185	9.956e-07	5.6789e-05	PPARD	peroxisome proliferator activated receptor delta [Source:HGNC Symbol;Acc:HGNC:9235]
ENSG00000204616	342.253	137.447	1.3162	6.5438e-18	1.4184e-15	TRIM31	tripartite motif containing 31 [Source:HGNC Symbol;Acc:HGNC:16289]
ENSG00000130164	310.69	124.922	1.3144	2.2903e-16	4.2623e-14	LDLR	low density lipoprotein receptor [Source:HGNC Symbol;Acc:HGNC:6547]
ENSG00000164211	90.8338	36.7102	1.307	1.0113e-05	0.00044815	STARD4	StAR related lipid transfer domain containing 4 [Source:HGNC Symbol;Acc:HGNC:18058]
ENSG00000147383	161.911	65.9703	1.2953	4.9829e-09	4.5002e-07	NSDHL	NAD(P) dependent steroid dehydrogenase-like [Source:HGNC Symbol;Acc:HGNC:13398]
ENSG00000109321	104.688	43.4044	1.2702	3.8109e-06	0.00018525	AREG	amphiregulin [Source:HGNC Symbol;Acc:HGNC:651]
ENSG00000044574	1399.49	582.288	1.2651	1.1567e-63	1.5223e-60	HSPA5	heat shock protein family A (Hsp70) member 5 [Source:HGNC Symbol;Acc:HGNC:5238]
ENSG00000010438	134.444	56.4689	1.2515	2.3581e-07	1.5244e-05	PRSS3	protease, serine 3 [Source:HGNC Symbol;Acc:HGNC:9486]
ENSG00000166016	186.366	78.6029	1.2455	1.3655e-09	1.3035e-07	ABTB2	ankyrin repeat and BTB domain containing 2 [Source:HGNC Symbol;Acc:HGNC:23842]
ENSG00000162775	73.8476	31.4196	1.2329	0.00015702	0.0046883	RBM15	RNA binding motif protein 15 [Source:HGNC Symbol;Acc:HGNC:14959]
ENSG00000157193	118.542	50.5304	1.2302	1.7585e-06	9.3908e-05	LRP8	LDL receptor related protein 8 [Source:HGNC Symbol;Acc:HGNC:6700]
ENSG00000079459	637.764	272.951	1.2244	2.4295e-28	1.0814e-25	FDFT1	farnesyl-diphosphate farnesyltransferase 1 [Source:HGNC Symbol;Acc:HGNC:3629]
ENSG00000115758	394.296	169.407	1.2188	5.388e-18	1.196e-15	ODC1	ornithine decarboxylase 1 [Source:HGNC Symbol;Acc:HGNC:8109]
ENSG00000094804	100.833	43.4044	1.2161	1.2864e-05	0.00054895	CDC6	cell division cycle 6 [Source:HGNC Symbol;Acc:HGNC:1744]
ENSG00000184292	120.71	52.15	1.2108	1.9891e-06	0.00010511	TACSTD2	tumor associated calcium signal transducer 2 [Source:HGNC Symbol;Acc:HGNC:11530]
ENSG00000113161	222.025	96.2022	1.2066	1.2927e-10	1.4092e-08	HMGCR	3-hydroxy-3-methylglutaryl-CoA reductase [Source:HGNC Symbol;Acc:HGNC:5006]
ENSG00000051108	165.766	71.9087	1.2049	2.9032e-08	2.2569e-06	HERPUD1	homocysteine inducible ER protein with ubiquitin like domain 1 [Source:HGNC Symbol;Acc:HGNC:13744]
ENSG00000198517	284.91	123.627	1.2045	3.5803e-13	5.194e-11	MAFK	MAF bZIP transcription factor K [Source:HGNC Symbol;Acc:HGNC:6782]
ENSG00000099194	2375.05	1035.12	1.1982	4.7167e-97	1.0863e-93	SCD	stearoyl-CoA desaturase [Source:HGNC Symbol;Acc:HGNC:10571]
ENSG00000103257	700.649	312.36	1.1655	1.8244e-28	8.4031e-26	SLC7A5	solute carrier family 7 member 5 [Source:HGNC Symbol;Acc:HGNC:11063]
ENSG00000169710	1911.61	853.187	1.1639	1.6241e-74	2.9922e-71	FASN	fatty acid synthase [Source:HGNC Symbol;Acc:HGNC:3594]
ENSG00000130513	1070.97	478.204	1.1632	1.7752e-42	1.5575e-39	GDF15	growth differentiation factor 15 [Source:HGNC Symbol;Acc:HGNC:30142]
ENSG00000198431	638.848	285.367	1.1627	5.4464e-26	1.8933e-23	TXNRD1	thioredoxin reductase 1 [Source:HGNC Symbol;Acc:HGNC:12437]
ENSG00000108829	236.361	105.596	1.1624	1.4437e-10	1.5646e-08	LRRC59	leucine rich repeat containing 59 [Source:HGNC Symbol;Acc:HGNC:28817]
ENSG00000102580	159.863	71.6928	1.1569	1.5245e-07	1.0288e-05	DNAJC3	DnaJ heat shock protein family (Hsp40) member C3 [Source:HGNC Symbol;Acc:HGNC:9439]
ENSG00000159399	237.806	107.323	1.1478	2.0639e-10	2.1605e-08	HK2	hexokinase 2 [Source:HGNC Symbol;Acc:HGNC:4923]
ENSG00000196428	168.536	76.2276	1.1447	9.4187e-08	6.6233e-06	TSC22D2	TSC22 domain family member 2 [Source:HGNC Symbol;Acc:HGNC:29095]
ENSG00000136868	142.033	64.5667	1.1374	1.11e-06	6.2159e-05	SLC31A1	solute carrier family 31 member 1 [Source:HGNC Symbol;Acc:HGNC:11016]
ENSG00000104419	4547.47	2067.75	1.137	1.2761e-167	1.1756e-163	NDRG1	N-myc downstream regulated 1 [Source:HGNC Symbol;Acc:HGNC:7679]
ENSG00000181026	125.77	57.5486	1.1279	5.4024e-06	0.00025262	AEN	apoptosis enhancing nuclease [Source:HGNC Symbol;Acc:HGNC:25722]
ENSG00000161011	796.904	365.482	1.1246	3.2941e-30	1.6403e-27	SQSTM1	sequestosome 1 [Source:HGNC Symbol;Acc:HGNC:11280]
ENSG00000130204	596.805	274.894	1.1184	8.1983e-23	2.3238e-20	TOMM40	translocase of outer mitochondrial membrane 40 [Source:HGNC Symbol;Acc:HGNC:18001]
ENSG00000050820	601.503	277.378	1.1167	6.3928e-23	1.8695e-20	BCAR1	BCAR1, Cas family scaffolding protein [Source:HGNC Symbol;Acc:HGNC:971]
ENSG00000116649	113.362	52.366	1.1142	1.9584e-05	0.00079299	SRM	spermidine synthase [Source:HGNC Symbol;Acc:HGNC:11296]
ENSG00000128228	89.3882	41.3529	1.1121	0.00015399	0.0046131	SDF2L1	stromal cell derived factor 2 like 1 [Source:HGNC Symbol;Acc:HGNC:10676]
ENSG00000183684	141.913	65.7544	1.1098	1.9394e-06	0.00010297	ALYREF	Aly/REF export factor [Source:HGNC Symbol;Acc:HGNC:19071]
ENSG00000172115	510.187	236.673	1.1081	2.0093e-19	4.871e-17	CYCS	cytochrome c, somatic [Source:HGNC Symbol;Acc:HGNC:19986]
ENSG00000140406	580.903	269.496	1.108	6.8087e-22	1.818e-19	TLNRD1	talin rod domain containing 1 [Source:HGNC Symbol;Acc:HGNC:13519]
ENSG00000080824	766.305	359.112	1.0935	1.0302e-27	4.1261e-25	HSP90AA1	heat shock protein 90 alpha family class A member 1 [Source:HGNC Symbol;Acc:HGNC:5253]
ENSG00000115641	121.433	57.1167	1.0882	1.5435e-05	0.00064338	FHL2	four and a half LIM domains 2 [Source:HGNC Symbol;Acc:HGNC:3703]
ENSG00000150961	103.965	49.4507	1.072	8.0272e-05	0.0026504	SEC24D	SEC24 homolog D, COPII coat complex component [Source:HGNC Symbol;Acc:HGNC:10706]
ENSG00000162772	110.711	52.7978	1.0683	4.9924e-05	0.0017621	ATF3	activating transcription factor 3 [Source:HGNC Symbol;Acc:HGNC:785]
ENSG00000185507	99.3871	47.3993	1.0682	0.00012166	0.0038072	IRF7	interferon regulatory factor 7 [Source:HGNC Symbol;Acc:HGNC:6122]
ENSG00000168003	510.067	244.77	1.0593	5.7316e-18	1.2571e-15	SLC3A2	solute carrier family 3 member 2 [Source:HGNC Symbol;Acc:HGNC:11026]
ENSG00000188643	266.357	127.838	1.0591	4.3679e-10	4.4708e-08	S100A16	S100 calcium binding protein A16 [Source:HGNC Symbol;Acc:HGNC:20441]
ENSG00000131871	118.662	57.1167	1.0549	3.3342e-05	0.0012666	SELENOS	selenoprotein S [Source:HGNC Symbol;Acc:HGNC:30396]
ENSG00000151715	166.368	80.5464	1.0465	1.082e-06	6.0964e-05	TMEM45B	transmembrane protein 45B [Source:HGNC Symbol;Acc:HGNC:25194]
ENSG00000173702	278.284	134.748	1.0463	2.8716e-10	2.989e-08	MUC13	mucin 13, cell surface associated [Source:HGNC Symbol;Acc:HGNC:7511]
ENSG00000013588	490.069	238.4	1.0396	8.9941e-17	1.7443e-14	GPRC5A	G protein-coupled receptor class C group 5 member A [Source:HGNC Symbol;Acc:HGNC:9836]
ENSG00000184207	108.904	53.2297	1.0328	9.792e-05	0.0031604	PGP	phosphoglycolate phosphatase [Source:HGNC Symbol;Acc:HGNC:8909]
ENSG00000101412	160.345	78.7109	1.0265	2.6027e-06	0.00013432	E2F1	E2F transcription factor 1 [Source:HGNC Symbol;Acc:HGNC:3113]
ENSG00000185022	116.253	57.7645	1.009	8.2788e-05	0.0027237	MAFF	MAF bZIP transcription factor F [Source:HGNC Symbol;Acc:HGNC:6780]
ENSG00000160180	115.771	231.706	-1.001	1.7919e-12	2.4098e-10	TFF3	trefoil factor 3 [Source:HGNC Symbol;Acc:HGNC:11757]
ENSG00000105429	79.6302	160.229	-1.0087	3.7533e-09	3.4233e-07	MEGF8	multiple EGF like domains 8 [Source:HGNC Symbol;Acc:HGNC:3233]
ENSG00000223705	53.0065	107.431	-1.0192	1.1598e-06	6.4363e-05	NSUN5P1	NOP2/Sun RNA methyltransferase family member 5 pseudogene 1 [Source:HGNC Symbol;Acc:HGNC:19146]
ENSG00000154122	39.7548	80.7623	-1.0226	2.3804e-05	0.00094317	ANKH	ANKH inorganic pyrophosphate transport regulator [Source:HGNC Symbol;Acc:HGNC:15492]
ENSG00000197119	45.2964	92.0993	-1.0238	6.2826e-06	0.00028805	SLC25A29	solute carrier family 25 member 29 [Source:HGNC Symbol;Acc:HGNC:20116]
ENSG00000189339	121.192	246.714	-1.0255	1.3431e-13	2.0451e-11	SLC35E2B	solute carrier family 35 member E2B [Source:HGNC Symbol;Acc:HGNC:33941]
ENSG00000177606	440.676	901.99	-1.0334	5.6768e-46	5.5047e-43	JUN	Jun proto-oncogene, AP-1 transcription factor subunit [Source:HGNC Symbol;Acc:HGNC:6204]
ENSG00000185442	46.983	96.3102	-1.0355	3.2142e-06	0.00016048	FAM174B	family with sequence similarity 174 member B [Source:HGNC Symbol;Acc:HGNC:34339]
ENSG00000234741	150.105	307.825	-1.0361	8.1452e-17	1.5965e-14	GAS5	growth arrest specific 5 (non-protein coding) [Source:HGNC Symbol;Acc:HGNC:16355]
ENSG00000116001	50.838	104.516	-1.0397	1.1445e-06	6.3706e-05	TIA1	TIA1 cytotoxic granule associated RNA binding protein [Source:HGNC Symbol;Acc:HGNC:11802]
ENSG00000135318	41.6824	86.4848	-1.053	7.9802e-06	0.0003586	NT5E	5'-nucleotidase ecto [Source:HGNC Symbol;Acc:HGNC:8021]
ENSG00000173267	59.2709	123.195	-1.0555	9.3404e-08	6.5934e-06	SNCG	synuclein gamma [Source:HGNC Symbol;Acc:HGNC:11141]
ENSG00000276550	56.3796	118.012	-1.0657	1.4301e-07	9.7226e-06	HERC2P2	hect domain and RLD 2 pseudogene 2 [Source:HGNC Symbol;Acc:HGNC:4870]
ENSG00000140848	35.5384	75.5797	-1.0886	1.914e-05	0.00077845	CPNE2	copine 2 [Source:HGNC Symbol;Acc:HGNC:2315]
ENSG00000136158	30.4787	64.8906	-1.0902	7.3402e-05	0.0024367	SPRY2	sprouty RTK signaling antagonist 2 [Source:HGNC Symbol;Acc:HGNC:11270]
ENSG00000165801	69.7517	149.972	-1.1044	1.1761e-09	1.1345e-07	ARHGEF40	Rho guanine nucleotide exchange factor 40 [Source:HGNC Symbol;Acc:HGNC:25516]
ENSG00000244306	30.7197	66.6181	-1.1168	4.3788e-05	0.001585	DUXAP10	double homeobox A pseudogene 10 [Source:NCBI gene;Acc:503639]
ENSG00000139266	35.6589	77.4152	-1.1184	1.0349e-05	0.00045725	2018-03-09	membrane associated ring-CH-type finger 9 [Source:HGNC Symbol;Acc:HGNC:25139]
ENSG00000171617	146.852	319.054	-1.1194	3.2722e-19	7.6313e-17	ENC1	ectodermal-neural cortex 1 [Source:HGNC Symbol;Acc:HGNC:3345]
ENSG00000089351	32.6472	70.937	-1.1196	2.395e-05	0.00094691	GRAMD1A	GRAM domain containing 1A [Source:HGNC Symbol;Acc:HGNC:29305]
ENSG00000198835	54.693	118.876	-1.12	4.4919e-08	3.3371e-06	GJC2	gap junction protein gamma 2 [Source:HGNC Symbol;Acc:HGNC:17494]
ENSG00000138606	26.1418	56.9007	-1.1221	0.00015096	0.0045745	SHF	Src homology 2 domain containing F [Source:HGNC Symbol;Acc:HGNC:25116]
ENSG00000149043	39.8753	87.0247	-1.1259	2.6296e-06	0.00013533	SYT8	synaptotagmin 8 [Source:HGNC Symbol;Acc:HGNC:19264]
ENSG00000139178	28.7921	62.9471	-1.1285	6.2876e-05	0.0021492	C1RL	complement C1r subcomponent like [Source:HGNC Symbol;Acc:HGNC:21265]
ENSG00000120068	27.7079	60.7877	-1.1335	7.9851e-05	0.0026412	HOXB8	homeobox B8 [Source:HGNC Symbol;Acc:HGNC:5119]
ENSG00000165816	35.418	78.8189	-1.1541	5.3808e-06	0.00025226	VWA2	von Willebrand factor A domain containing 2 [Source:HGNC Symbol;Acc:HGNC:24709]
ENSG00000121310	29.1536	64.8906	-1.1543	3.6505e-05	0.001367	ECHDC2	enoyl-CoA hydratase domain containing 2 [Source:HGNC Symbol;Acc:HGNC:23408]
ENSG00000125378	233.59	524.631	-1.1673	2.6144e-32	1.4596e-29	BMP4	bone morphogenetic protein 4 [Source:HGNC Symbol;Acc:HGNC:1071]
ENSG00000104081	28.5512	64.1348	-1.1676	3.5119e-05	0.0013205	BMF	Bcl2 modifying factor [Source:HGNC Symbol;Acc:HGNC:24132]
ENSG00000128917	29.0331	65.9703	-1.1841	2.2558e-05	0.00090153	DLL4	delta like canonical Notch ligand 4 [Source:HGNC Symbol;Acc:HGNC:2910]
ENSG00000138759	51.6813	118.228	-1.1939	1.1557e-08	9.6666e-07	FRAS1	Fraser extracellular matrix complex subunit 1 [Source:HGNC Symbol;Acc:HGNC:19185]
ENSG00000134240	92.2794	212.271	-1.2018	1.569e-14	2.581e-12	HMGCS2	3-hydroxy-3-methylglutaryl-CoA synthase 2 [Source:HGNC Symbol;Acc:HGNC:5008]
ENSG00000066468	42.5256	98.2536	-1.2082	1.5599e-07	1.0451e-05	FGFR2	fibroblast growth factor receptor 2 [Source:HGNC Symbol;Acc:HGNC:3689]
ENSG00000184602	25.6599	59.6	-1.2158	4.0746e-05	0.0014984	SNN	stannin [Source:HGNC Symbol;Acc:HGNC:11149]
ENSG00000162366	26.2623	61.7594	-1.2337	2.4475e-05	0.00095973	PDZK1IP1	PDZK1 interacting protein 1 [Source:HGNC Symbol;Acc:HGNC:16887]
ENSG00000126217	75.1728	177.504	-1.2396	7.0925e-13	9.825e-11	MCF2L	MCF.2 cell line derived transforming sequence like [Source:HGNC Symbol;Acc:HGNC:14576]
ENSG00000106261	160.104	382.433	-1.2562	2.0667e-26	7.3224e-24	ZKSCAN1	zinc finger with KRAB and SCAN domains 1 [Source:HGNC Symbol;Acc:HGNC:13101]
ENSG00000119125	57.2229	136.691	-1.2563	2.0529e-10	2.1605e-08	GDA	guanine deaminase [Source:HGNC Symbol;Acc:HGNC:4212]
ENSG00000185215	45.7783	111.21	-1.2806	6.2197e-09	5.5358e-07	TNFAIP2	TNF alpha induced protein 2 [Source:HGNC Symbol;Acc:HGNC:11895]
ENSG00000198734	35.6589	88.2123	-1.3067	1.5393e-07	1.035e-05	F5	coagulation factor V [Source:HGNC Symbol;Acc:HGNC:3542]
ENSG00000142661	42.887	106.783	-1.3161	6.543e-09	5.7679e-07	MYOM3	myomesin 3 [Source:HGNC Symbol;Acc:HGNC:26679]
ENSG00000244300	18.3113	45.9957	-1.3288	0.00012652	0.0039242	GATA2-AS1	GATA2 antisense RNA 1 [Source:HGNC Symbol;Acc:HGNC:51108]
ENSG00000178773	34.6951	87.4565	-1.3338	1.1615e-07	8.0701e-06	CPNE7	copine 7 [Source:HGNC Symbol;Acc:HGNC:2320]
ENSG00000126562	29.9968	75.9036	-1.3394	7.3829e-07	4.2774e-05	WNK4	WNK lysine deficient protein kinase 4 [Source:HGNC Symbol;Acc:HGNC:14544]
ENSG00000001617	43.4894	110.346	-1.3433	2.2091e-09	2.066e-07	SEMA3F	semaphorin 3F [Source:HGNC Symbol;Acc:HGNC:10728]
ENSG00000150594	32.6472	83.1377	-1.3485	1.931e-07	1.2616e-05	ADRA2A	adrenoceptor alpha 2A [Source:HGNC Symbol;Acc:HGNC:281]
ENSG00000243766	21.2026	54.4174	-1.3598	2.2782e-05	0.0009085	HOTTIP	HOXA distal transcript antisense RNA [Source:HGNC Symbol;Acc:HGNC:37461]
ENSG00000136883	51.4404	132.265	-1.3625	3.7802e-11	4.2728e-09	KIF12	kinesin family member 12 [Source:HGNC Symbol;Acc:HGNC:21495]
ENSG00000129654	22.1663	57.0087	-1.3628	1.4126e-05	0.00059421	FOXJ1	forkhead box J1 [Source:HGNC Symbol;Acc:HGNC:3816]
ENSG00000144485	171.187	441.386	-1.3665	9.9465e-34	6.3191e-31	HES6	hes family bHLH transcription factor 6 [Source:HGNC Symbol;Acc:HGNC:18254]
ENSG00000120075	27.3465	70.937	-1.3752	1.0978e-06	6.1667e-05	HOXB5	homeobox B5 [Source:HGNC Symbol;Acc:HGNC:5116]
ENSG00000198576	17.468	46.7515	-1.4203	5.2631e-05	0.0018444	ARC	activity regulated cytoskeleton associated protein [Source:HGNC Symbol;Acc:HGNC:648]
ENSG00000116990	17.709	47.9391	-1.4367	3.6831e-05	0.0013764	MYCL	MYCL proto-oncogene, bHLH transcription factor [Source:HGNC Symbol;Acc:HGNC:7555]
ENSG00000167964	34.8156	94.9065	-1.4468	5.4289e-09	4.8791e-07	RAB26	RAB26, member RAS oncogene family [Source:HGNC Symbol;Acc:HGNC:14259]
ENSG00000204219	16.2633	44.7	-1.4587	5.6883e-05	0.0019666	TCEA3	transcription elongation factor A3 [Source:HGNC Symbol;Acc:HGNC:11615]
ENSG00000103485	17.9499	50.8544	-1.5024	1.192e-05	0.00051734	QPRT	quinolinate phosphoribosyltransferase [Source:HGNC Symbol;Acc:HGNC:9755]
ENSG00000006118	112.518	319.594	-1.5061	3.9705e-28	1.7012e-25	TMEM132A	transmembrane protein 132A [Source:HGNC Symbol;Acc:HGNC:31092]
ENSG00000067141	13.9744	39.9493	-1.5154	9.4832e-05	0.0030815	NEO1	neogenin 1 [Source:HGNC Symbol;Acc:HGNC:7754]
ENSG00000110492	54.693	156.882	-1.5203	9.0399e-15	1.528e-12	MDK	midkine (neurite growth-promoting factor 2) [Source:HGNC Symbol;Acc:HGNC:6972]
ENSG00000150347	12.7697	36.9261	-1.5319	0.0001569	0.0046883	ARID5B	AT-rich interaction domain 5B [Source:HGNC Symbol;Acc:HGNC:17362]
ENSG00000113758	29.515	85.4051	-1.5329	8.8742e-09	7.6401e-07	DBN1	drebrin 1 [Source:HGNC Symbol;Acc:HGNC:2695]
ENSG00000185630	16.6248	48.2631	-1.5376	1.4782e-05	0.00061754	PBX1	PBX homeobox 1 [Source:HGNC Symbol;Acc:HGNC:8632]
ENSG00000118707	14.4563	42.0007	-1.5387	5.2757e-05	0.0018444	TGIF2	TGFB induced factor homeobox 2 [Source:HGNC Symbol;Acc:HGNC:15764]
ENSG00000187244	24.5757	73.5283	-1.5811	5.1577e-08	3.756e-06	BCAM	basal cell adhesion molecule (Lutheran blood group) [Source:HGNC Symbol;Acc:HGNC:6722]
ENSG00000189431	16.2633	49.0189	-1.5917	7.9703e-06	0.0003586	RASSF10	Ras association domain family member 10 [Source:HGNC Symbol;Acc:HGNC:33984]
ENSG00000124766	206.484	629.903	-1.6091	1.6832e-58	2.0674e-55	SOX4	SRY-box 4 [Source:HGNC Symbol;Acc:HGNC:11200]
ENSG00000244879	44.3327	137.231	-1.6302	3.211e-14	5.1443e-12	GABPB1-AS1	GABPB1 antisense RNA 1 [Source:HGNC Symbol;Acc:HGNC:44157]
ENSG00000183773	15.9019	50.3145	-1.6618	3.2757e-06	0.00016305	AIFM3	apoptosis inducing factor, mitochondria associated 3 [Source:HGNC Symbol;Acc:HGNC:26398]
ENSG00000162591	10.1194	33.2551	-1.7164	0.00011258	0.0035772	MEGF6	multiple EGF like domains 6 [Source:HGNC Symbol;Acc:HGNC:3232]
ENSG00000107954	24.0938	80.5464	-1.7412	1.3208e-09	1.2674e-07	NEURL1	neuralized E3 ubiquitin protein ligase 1 [Source:HGNC Symbol;Acc:HGNC:7761]
ENSG00000055118	22.4073	76.6594	-1.7745	2.1262e-09	1.9986e-07	KCNH2	potassium voltage-gated channel subfamily H member 2 [Source:HGNC Symbol;Acc:HGNC:6251]
ENSG00000159388	50.1152	177.612	-1.8254	1.7425e-20	4.3978e-18	BTG2	BTG anti-proliferation factor 2 [Source:HGNC Symbol;Acc:HGNC:1131]
ENSG00000122711	23.8529	84.5413	-1.8255	1.5495e-10	1.6598e-08	SPINK4	serine peptidase inhibitor, Kazal type 4 [Source:HGNC Symbol;Acc:HGNC:16646]
ENSG00000254726	36.1408	129.349	-1.8396	1.7941e-15	3.1783e-13	MEX3A	mex-3 RNA binding family member A [Source:HGNC Symbol;Acc:HGNC:33482]
ENSG00000120129	33.4904	122.763	-1.8741	4.5468e-15	7.9028e-13	DUSP1	dual specificity phosphatase 1 [Source:HGNC Symbol;Acc:HGNC:3064]
ENSG00000072195	12.4083	46.8594	-1.917	9.0853e-07	5.1984e-05	SPEG	SPEG complex locus [Source:HGNC Symbol;Acc:HGNC:16901]
ENSG00000196167	37.3455	145.545	-1.9625	1.6674e-18	3.7463e-16	COLCA1	colorectal cancer associated 1 [Source:HGNC Symbol;Acc:HGNC:33789]
ENSG00000168758	9.3966	37.25	-1.987	7.6841e-06	0.0003487	SEMA4C	semaphorin 4C [Source:HGNC Symbol;Acc:HGNC:10731]
ENSG00000122035	10.7218	46.1036	-2.1043	2.6294e-07	1.6648e-05	RASL11A	RAS like family 11 member A [Source:HGNC Symbol;Acc:HGNC:23802]
ENSG00000261713	5.42111	24.7254	-2.1893	0.00011486	0.003636	SSTR5-AS1	SSTR5 antisense RNA 1 [Source:HGNC Symbol;Acc:HGNC:26502]
ENSG00000094755	7.71003	38.4377	-2.3177	6.8969e-07	4.0468e-05	GABRP	gamma-aminobutyric acid type A receptor pi subunit [Source:HGNC Symbol;Acc:HGNC:4089]
ENSG00000174827	4.33689	22.6739	-2.3863	0.00010724	0.0034243	PDZK1	PDZ domain containing 1 [Source:HGNC Symbol;Acc:HGNC:8821]
ENSG00000078401	4.09595	21.7022	-2.4056	0.0001412	0.0043142	EDN1	endothelin 1 [Source:HGNC Symbol;Acc:HGNC:3176]
ENSG00000179348	6.50534	59.816	-3.2008	4.5761e-13	6.4854e-11	GATA2	GATA binding protein 2 [Source:HGNC Symbol;Acc:HGNC:4171]
ENSG00000120738	84.8103	889.142	-3.3901	3.2833e-179	6.0491e-175	EGR1	early growth response 1 [Source:HGNC Symbol;Acc:HGNC:3238]
ENSG00000118523	7.34862	77.7391	-3.4031	2.8782e-17	5.8272e-15	CTGF	connective tissue growth factor [Source:HGNC Symbol;Acc:HGNC:2500]
ENSG00000112655	2.28892	25.5891	-3.4828	1.0063e-06	5.7224e-05	PTK7	protein tyrosine kinase 7 (inactive) [Source:HGNC Symbol;Acc:HGNC:9618]
ENSG00000170345	57.7048	675.683	-3.5496	2.9479e-141	1.0862e-137	FOS	Fos proto-oncogene, AP-1 transcription factor subunit [Source:HGNC Symbol;Acc:HGNC:3796]
ENSG00000116039	1.80704	29.692	-4.0384	3.3576e-08	2.5668e-06	ATP6V1B1	ATPase H+ transporting V1 subunit B1 [Source:HGNC Symbol;Acc:HGNC:853]
ENSG00000125740	32.5267	627.204	-4.2692	4.4623e-146	2.7404e-142	FOSB	FosB proto-oncogene, AP-1 transcription factor subunit [Source:HGNC Symbol;Acc:HGNC:3797]
